# Supplementary material for: Intramyocardial Sprouting Tip Cells Specify Coronary Arterialization
Source: Circ Res. 2024 Aug 14;135(6):671–84. doi: 10.1161/CIRCRESAHA.124.324868 (PMC11361357; doi:10.1161/CIRCRESAHA.124.324868)
Supplement: Supplementary file 24 [file res-135-671-s024.xlsx]

## Sheet: Fig.1 & S2
Fig. 1D and S2C. Cell number per cluster and stage after filtering
	E12	E15	P2	Adult	Total per cluster	Total Per cell type
Endoc_I	319	1170	177	61	1727	6414
Endoc_II	379	618	498	102	1597
Endoc_III	444	526	381	26	1377
Endoc_IV	276	334	223	29	862
Endoc_V	393	292	146	20	851
CoEC_I	250	926	1030	530	2736	6998
CoEC_II	77	61	647	1466	2251
CoEC_III	3	26	425	646	1100
CoEC_IV	101	55	168	340	664
CoEC_V	18	143	63	23	247
Valve I	239	236	177	13	665	1010
Valve II	87	75	101	82	345
Prolif_I	156	77	305	12	550	1170
Prolif_II	22	3	132	10	167
Prolif_III	191	90	164	8	453
Total per dataset	2955	4632	4637	3368	15592

## Sheet: Fig.3
Fig. 3G Bmx-lineage derived coronary endothelium arteries vs. veins
	LV+RV free ventricular walls Plexus			Arteries			Veins			Capillaries
	Area GFP/EndVeC Coloc (um2)	Area Endom+VeCadh (um2)	%	Area GFP/EndVeC Coloc (um2)	Area Endom+VeCadh (um2)	%	Area GFP/EndVeC Coloc (um2)	Area Endom+VeCadh (um2)	%	Area GFP/EndVeC Coloc (um2)	Area Endom+VeCadh (um2)	%
E15.5	5.20781e+06	1.9251e+07	27.0522	144173	1.39937e+06	10.3027	7445.61	666053	1.11787	5.32224e+06	3.59523e+07	14.8036
	4.46895e+06	1.54016e+07	29.0161	169781	821517	20.6668	56571.2	1.11456e+06	5.07567	5.23242e+06	3.47305e+07	15.0658
	3.42224e+06	1.32375e+07	25.8526	114496	534010	21.4408	24508.9	432756	5.66345	5.92667e+06	2.52194e+07	23.5005
	2.84949e+06	1.78303e+07	15.9812	46385.4	371263	12.494	68558.7	691214	9.91859	5.92474e+06	2.99418e+07	19.7875
	5.21443e+06	2.21648e+07	23.5257	155790	689875	22.5824	20440.6	465622	4.38996	3.73058e+06	2.55282e+07	14.6136
	7.09241e+06	2.33896e+07	30.3229
	3.73014e+06	1.59204e+07	23.4299
Fig. 3H Bmx-lineage derived Cxc4+ coronary endothelium
	LV+RV free ventricular walls Plexus
	Area GFP/Cxcr4 Coloc (um2)	Area Cxcr4 (um2)	%
E15.5	78068.6	273058	28.5905
	48667.7	206713	23.5436
	7218.16	28902.2	24.9745
	73119.6	273835	26.702

## Sheet: Fig.4
Fig. 4C.Intramyocardial vs. subepicardial Esm1-lineage cells
Cell number
Intram	Subep	Intram	Subep
106	6	94.6429	5.35714
239	12	95.2191	4.78088
249	11	95.7692	4.23077
197	8	96.0976	7.6851
256	9	96.6038	8.52242
164	3	98.2036	2.96432

## Sheet: Fig.5 & S12
Fig. 5D, S12B-C. Cell number per cluster and stage after filtering
Cluster	E12	E15	P2	Adult	Control	MI	Total per cluster
CoEC I	299	603	861	1028	3804	3693	10288
CoEC II	519	679	293	233	925	1231	3880
CoEC IIII	76	86	136	463	1399	1288	3448
CoEC IV	40	19	179	197	544	463	1442
CoEC V	3	8	44	98	409	660	1222
CoEC VI	15	18	18	4	11	931	997
CoEC VII	31	75	51	28	114	359	658
CoEC VIII	59	139	9	10	74	36	327
CoEC IX	45	63	21	25	35	119	308
Endoc I	606	833	599	72	39	89	2238
Endoc II	207	310	350	32	63	266	1228
Endoc III	81	154	143	12	1	27	418
Mesenchymal I	930	751	533	540	1394	1346	5494
Mesenchymal II	149	101	97	50	150	304	851
Prolif I	392	275	237	11	59	625	1599
Prolif II	342	244	279	11	49	490	1415
Total per dataset	3794	4358	3850	2814	9070	11927	35813

## Sheet: Fig.S4
Fig. S4G. Number of cell in every cell cycle phase per cluster
	G1	G2M	S	Total
Endoc_I	1240	427	1069	2736
Endoc_II	1171	188	892	2251
Endoc_III	169	20	58	247
Endoc_IV	721	35	344	1100
Endoc_V	491	25	148	664
CoEC_I	1107	128	492	1727
CoEC_II	1072	29	496	1597
CoEC_III	922	62	393	1377
CoEC_IV	518	55	289	862
CoEC_V	498	46	307	851
Valve I	373	81	211	665
Valve II	241	31	73	345
Prolif_I	4	322	224	550
Prolif_II	0	165	2	167
Prolif_III	54	357	42	453
total	8581	4632	4637	17850

## Sheet: Fig.S5
Fig. S5F-G Pdgfb-expressing cells within the endocardium of free ventricular walls
	LV			RV
	Area GFP/EndVeC Coloc (um2)	Area Endom+VeCadh (um2)	%	Area GFP/EndVeC Coloc (um2)	Area Endom+VeCadh (um2)	%
E11.5	16476.9	5.4043e+06	0.304885	36293.2	3.84549e+06	0.943788
	69675.8	4.79233e+06	1.4539	38342.3	3.48328e+06	1.10075
	46765.3	6.07406e+06	0.769919	19371.7	5.09968e+06	0.379861
E12.5	34514.4	6.03662e+06	0.571751	57439.5	4.58957e+06	1.25152
	43164.7	6.50564e+06	0.663496	49383	7.15522e+06	0.690167
	41311.7	8.5579e+06	0.482732	94925.6	5.12033e+06	1.8539
E13.5	326879	1.25487e+07	2.60489	340706	1.26224e+07	2.69922
	440936	1.15673e+07	3.81191	211353	9.19482e+06	2.29861
	154183	5.97366e+06	2.58104	145481	1.15637e+07	1.25809
E14.5	21850.3	1.01281e+07	0.21574	184048	1.35181e+07	1.3615
	134877	1.02655e+07	1.31388	509859	1.40327e+07	3.63337
	71812.4	1.21745e+07	0.589861	264906	2.00685e+07	1.32001
E15.5	9699.06	1.30972e+07	0.0740547	441234	1.94954e+07	2.26327
	12520.7	7.5655e+06	0.165497	260638	1.70796e+07	1.52602
	11078.1	9.77675e+06	0.113311	378910	1.86118e+07	2.03586

## Sheet: Fig. S7
Fig. S7B Bmx-lineage cells in SV and Endocardium
	SV			Endocardium
	Area GFP/EndVeC Coloc (um2)	Area Endom+VeCadh (um2)	%	Area GFP/EndVeC Coloc (um2)	Area Endom+VeCadh (um2)	%
E10.5	8175.98	416477	1.96313	1.23502e+06	3.2171e+06	38.3892
	3749.48	213823	1.75355	1.73827e+06	4.289e+06	40.5286
	2121.77	400934	0.529207	1.48688e+06	2.99099e+06	49.712
	3713.3	251682	1.4754	969566	2.9749e+06	32.5916
E11.5	15178.8	457548	3.31741	5.61392e+06	1.07495e+07	52.2247
	18783.4	503619	3.72968	5.1581e+06	1.14535e+07	45.035
	4824.6	716216	0.673623	4.67457e+06	1.06805e+07	43.7674
	1726	360990	0.47813	3.30771e+06	6.5451e+06	50.5372
	42684.8	1.16149e+06	3.675	1.14565e+07	1.62611e+07	70.4537
E12.5	36373.6	568510	6.39805	8.53585e+06	1.3023e+07	65.5445
	31675.5	210655	15.0367	1.10589e+07	1.41934e+07	77.9164
	63899.4	1.61584e+06	3.95457	1.07312e+07	1.38049e+07	77.7351
	163782	2.15205e+06	7.61051	1.07558e+07	1.26974e+07	84.7088
	49864.3	473300	10.5355	1.18877e+07	1.33623e+07	88.9645
Fig. S7D-E Bmx-lineage derived coronary endothelium Free Ventricular Walls
	LV FVW			RV FVW			LV+RV FVWs
	Area GFP/EndVeC Coloc (um2)	Area Endom+VeCadh (um2)	%	Area GFP/EndVeC Coloc (um2)	Area Endom+VeCadh (um2)	%	Area GFP/EndVeC Coloc (um2)	Area Endom+VeCadh (um2)	%
E11.5	0	0	0	400.63	6528.9	6.13626	400.63	6528.9	6.13626
	0	3604.7	0	4052.16	48722.8	8.31675	4052.16	52327.5	7.74383
	7032.9	147973	4.75283	7041.52	95581.5	7.36703	14074.4	243554	5.77876
E12.5	7407.75	25816.7	28.6936	3149.82	32230.9	9.77268	10557.6	58047.6	18.1878
	17294.1	55175.8	31.3437	2605.03	121133	2.15056	19899.2	176308	11.2866
	15861.3	91231.4	17.3858	16605.5	58686.7	28.2951	32466.8	149918	21.6563
	63212.1	434654	14.5431	82748.6	591973	13.9784	145961	1.02663e+06	14.2175
	45549.7	319925	14.2376	70331.7	282179	24.9245	115881	602104	19.2461
E13.5	791789	2.72176e+06	29.0911	358029	1.75489e+06	20.4017	1.14982e+06	4.47665e+06	25.6848
	855529	3.92171e+06	21.8152	682306	4.20092e+06	16.2418	1.53784e+06	8.12263e+06	18.9327
	204738	1.73117e+06	11.8265	500211	1.85761e+06	26.9276	704949	3.58879e+06	19.6431
E14.5	419530	2.57424e+06	16.2973	242558	2.05891e+06	11.7809	662088	4.63314e+06	14.2903
	966859	7.88293e+06	12.2652	723817	7.59632e+06	9.52853	1.69068e+06	1.54793e+07	10.9222
	1.30779e+06	6.28568e+06	20.8059	827054	6.20784e+06	13.3227	2.13485e+06	1.24935e+07	17.0876
	614613	6.50365e+06	9.45028	538043	6.09383e+06	8.82931	1.15266e+06	1.25975e+07	9.14989
	855529	3.92171e+06	21.8152	730240	4.20092e+06	17.3829	1.58577e+06	8.12263e+06	19.5229
	265645	1.81311e+06	14.6514	405419	1.94403e+06	20.8546	671065	3.75714e+06	17.8611
E15.5	2.89572e+06	1.02858e+07	28.1525	2.31209e+06	8.96517e+06	25.7897	5.20781e+06	1.9251e+07	27.0522
	2.9019e+06	6.23949e+06	46.5085	1.56706e+06	9.16216e+06	17.1036	4.46895e+06	1.54016e+07	29.0161
	2.45542e+06	7.56378e+06	32.4629	966823	5.67376e+06	17.0402	3.42224e+06	1.32375e+07	25.8526
	2.2507e+06	1.04702e+07	21.4963	598786	7.3601e+06	8.13556	2.84949e+06	1.78303e+07	15.9812
	3.46174e+06	1.31421e+07	26.3409	1.75269e+06	9.02278e+06	19.4251	5.21443e+06	2.21648e+07	23.5257
	4.61015e+06	1.2084e+07	38.1509	2.48226e+06	1.13056e+07	21.956	7.09241e+06	2.33896e+07	30.3229
	1.33185e+06	7.2559e+06	18.3554	2.39829e+06	8.6645e+06	27.6796	3.73014e+06	1.59204e+07	23.4299
P0	5.28092e+06	2.81993e+07	18.7271	6.57463e+06	2.32954e+07	28.2229	1.18556e+07	5.14947e+07	23.0229
	4.75333e+06	2.29103e+07	20.7476	4.13632e+06	2.82428e+07	14.6456	8.88965e+06	5.11531e+07	17.3785
	1.66351e+07	6.16779e+07	26.971	8.85992e+06	2.62425e+07	33.7618	2.54951e+07	8.79203e+07	28.9979
	1.69931e+07	3.74339e+07	45.3949	6.49761e+06	2.84251e+07	22.8587	2.34907e+07	6.5859e+07	35.6682

## Sheet: Fig. S9
Fig. S9B. Comparison of Bmx-lineage contribution to capillaries, veins and arteries when tamoxifen is administered at E9.5 vs. E13.5
	Injected E9.5 (from Fig. 3G)
	LV+RV FVWs Plexus			Arteries			Veins			Capillaries
	Area GFP/EndVeC Coloc (um2)	Area Endom+VeCadh (um2)	%	Area GFP/EndVeC Coloc (um2)	Area Endom+VeCadh (um2)	%	Area GFP/EndVeC Coloc (um2)	Area Endom+VeCadh (um2)	%	Area GFP/EndVeC Coloc (um2)	Area Endom+VeCadh (um2)	%
E15.5	5.20781e+06	1.9251e+07	27.0522	144173	1.39937e+06	10.3027	7445.61	666053	1.11787	5.32224e+06	3.59523e+07	14.8036
	4.46895e+06	1.54016e+07	29.0161	169781	821517	20.6668	56571.2	1.11456e+06	5.07567	5.23242e+06	3.47305e+07	15.0658
	3.42224e+06	1.32375e+07	25.8526	114496	534010	21.4408	24508.9	432756	5.66345	5.92667e+06	1.52194e+07	38.9416
	2.84949e+06	1.78303e+07	15.9812	46385.4	371263	12.494	68558.7	691214	9.91859	5.92474e+06	2.99418e+07	19.7875
	5.21443e+06	2.21648e+07	23.5257	155790	689875	22.5824	20440.6	465622	4.38996	3.73058e+06	2.55282e+07	14.6136
	7.09241e+06	2.33896e+07	30.3229
	3.73014e+06	1.59204e+07	23.4299
	Injected E13.5
	LV+RV FVWs Plexus			Arteries			Veins			Capillaries
	Area GFP/EndVeC Coloc (um2)	Area Endom+VeCadh (um2)	%	Area GFP/EndVeC Coloc (um2)	Area Endom+VeCadh (um2)	%	Area GFP/EndVeC Coloc (um2)	Area Endom+VeCadh (um2)	%	Area GFP/EndVeC Coloc (um2)	Area Endom+VeCadh (um2)	%
E15.5	235746	1.23091e+07	1.91522	7438.32	516129	1.44118	25697	689187	3.72859	480427	1.66294e+07	2.88902
	241907	1.69905e+07	1.42377	45048.4	953155	4.72624	20059.8	1.45183e+06	1.38169	241907	1.69905e+07	1.42377
	347191	1.58486e+07	2.19067	81031.4	1.02663e+06	7.89295	21863	921325	2.373	347191	1.58486e+07	2.19067

## Sheet: Fig. S13
Fig. S13. Cell number per cluster from human embryo dataset
Cluster
CoEC I	1226
CoEC II	1224
CoEC III	1139
CoEC IV	1058
CoEC V	1051
CoEC VI	1028
CoEC VII	660
CoEC VIII	332
CoEC IX	284
CoEC X	211
CoEC XI	138
Endoc	1223
Valve I	274
Valve II	159
Prolif	497
Total	10504
