# Supplementary material for: Intramyocardial Sprouting Tip Cells Specify Coronary Arterialization
Source: Circ Res. 2024 Aug 14;135(6):671–84. doi: 10.1161/CIRCRESAHA.124.324868 (PMC11361357; doi:10.1161/CIRCRESAHA.124.324868)
Supplement: Supplementary file 25 [file res-135-671-s025.xlsx]

## Sheet: Fig. 1D
Fig. 1D. DEGs of all annotated clusters resulting from the analysis of datasets E12, E15, P2, Adult integrated
gene	p_val	avg_log2FC	pct.1	pct.2	p_val_adj	cluster
Cdkn1c	6.35006e-227	-2.36552	0.325	0.666	1.03735e-222	CoEC_I
Apoe	8.31619e-226	-2.7975	0.243	0.592	1.35853e-221	CoEC_I
Fn1	2.29704e-222	-2.12449	0.152	0.522	3.75245e-218	CoEC_I
Fkbp1a	8.85728e-215	0.937288	0.906	0.649	1.44692e-210	CoEC_I
Fabp4	8.51218e-201	0.985171	0.91	0.515	1.39055e-196	CoEC_I
Mdk	1.74607e-196	-2.13454	0.078	0.416	2.85237e-192	CoEC_I
Mgp	5.90579e-192	-2.69297	0.078	0.398	9.6477e-188	CoEC_I
Gng11	7.86625e-178	0.871588	0.88	0.637	1.28503e-173	CoEC_I
Cldn5	3.32952e-176	1.3456	0.634	0.273	5.43911e-172	CoEC_I
Sparcl1	3.38529e-175	1.07863	0.704	0.342	5.53022e-171	CoEC_I
Aplnr	5.62736e-175	1.34205	0.505	0.158	9.19286e-171	CoEC_I
Gpihbp1	2.75876e-162	1.07531	0.71	0.354	4.50671e-158	CoEC_I
Sparc	1.96722e-159	0.836614	0.909	0.724	3.21366e-155	CoEC_I
Igf2	2.58904e-158	-1.76394	0.401	0.651	4.22945e-154	CoEC_I
Npr3	1.26708e-149	-1.84045	0.025	0.276	2.06991e-145	CoEC_I
Tmem108	2.59858e-148	-1.84601	0.017	0.266	4.24505e-144	CoEC_I
Plvap	5.70018e-148	-1.77597	0.059	0.314	9.31182e-144	CoEC_I
Gnas	3.2575e-139	0.935501	0.883	0.745	5.32145e-135	CoEC_I
Myl6	2.10273e-137	0.644095	0.913	0.77	3.43503e-133	CoEC_I
Cav1	8.90227e-134	0.846229	0.817	0.561	1.45427e-129	CoEC_I
Pcdh17	1.26977e-133	1.14025	0.387	0.114	2.0743e-129	CoEC_I
S100a16	3.40248e-125	0.861378	0.743	0.454	5.55829e-121	CoEC_I
Plagl1	4.09971e-120	-1.58777	0.224	0.482	6.69728e-116	CoEC_I
Fscn1	2.42951e-112	1.02912	0.609	0.347	3.96884e-108	CoEC_I
Tmem255a	5.78873e-108	1.07449	0.3	0.081	9.45646e-104	CoEC_I
Ctnnbip1	3.9287e-106	0.929369	0.566	0.311	6.41792e-102	CoEC_I
Igfbp5	1.01112e-101	-2.25215	0.104	0.32	1.65177e-97	CoEC_I
Cd34	2.36036e-97	0.829386	0.676	0.431	3.85588e-93	CoEC_I
Ccnd1	3.90712e-97	0.887016	0.482	0.223	6.38267e-93	CoEC_I
Gm1673	5.56379e-97	-1.38522	0.13	0.354	9.08901e-93	CoEC_I
Rgcc	3.0861e-93	0.680327	0.561	0.269	5.04145e-89	CoEC_I
Tpm4	3.56945e-88	0.632686	0.784	0.586	5.83106e-84	CoEC_I
Nrp2	6.50473e-87	0.921838	0.338	0.125	1.06261e-82	CoEC_I
Cd36	1.47199e-85	0.651798	0.691	0.409	2.40464e-81	CoEC_I
Tm4sf1	1.4778e-82	-1.40345	0.534	0.667	2.41414e-78	CoEC_I
Ptp4a3	7.96874e-82	0.868632	0.477	0.242	1.30177e-77	CoEC_I
Tmem2	2.51663e-77	-1.15715	0.076	0.266	4.11116e-73	CoEC_I
Arhgap18	3.21143e-75	0.77121	0.343	0.135	5.24619e-71	CoEC_I
Mfap2	4.91154e-75	-1.35297	0.096	0.286	8.0235e-71	CoEC_I
Rhoc	2.28789e-74	0.803202	0.618	0.403	3.73749e-70	CoEC_I
Tcf4	3.52747e-74	0.634793	0.679	0.464	5.76248e-70	CoEC_I
Actg1	2.19983e-73	0.471405	0.936	0.829	3.59364e-69	CoEC_I
Id2	4.50687e-73	-1.39676	0.178	0.37	7.36242e-69	CoEC_I
S100a10	2.38831e-72	0.570104	0.748	0.524	3.90155e-68	CoEC_I
Aqp1	3.15765e-70	0.879793	0.497	0.272	5.15835e-66	CoEC_I
Cpe	5.1477e-69	-1.64888	0.133	0.31	8.40928e-65	CoEC_I
Cfl1	6.80345e-69	0.486867	0.893	0.777	1.11141e-64	CoEC_I
Bgn	1.10561e-68	-1.18591	0.086	0.256	1.80613e-64	CoEC_I
Gimap4	6.05495e-68	0.687014	0.456	0.254	9.89136e-64	CoEC_I
Tspan13	1.70966e-65	0.594831	0.655	0.44	2.7929e-61	CoEC_I
Igf2r	5.04742e-65	-1.14207	0.153	0.328	8.24547e-61	CoEC_I
Lmo4	1.86578e-64	-1.06255	0.089	0.25	3.04794e-60	CoEC_I
Pde2a	6.48069e-64	0.614358	0.287	0.12	1.05869e-59	CoEC_I
Mfng	8.06016e-63	0.68004	0.296	0.127	1.31671e-58	CoEC_I
Calm1	1.09579e-62	0.476345	0.87	0.739	1.79008e-58	CoEC_I
Tcf15	2.36623e-62	0.699531	0.477	0.269	3.86547e-58	CoEC_I
Ece1	3.34181e-59	-1.06851	0.206	0.391	5.45918e-55	CoEC_I
2004-09-01	2.79033e-58	0.600631	0.386	0.195	4.55829e-54	CoEC_I
Mmd	5.39038e-57	0.652706	0.296	0.131	8.80572e-53	CoEC_I
Car4	1.46493e-56	0.685936	0.286	0.123	2.39311e-52	CoEC_I
Igfbp4	2.78335e-56	-0.97876	0.449	0.583	4.54687e-52	CoEC_I
Kitl	2.81505e-56	0.547224	0.436	0.24	4.59867e-52	CoEC_I
Igfbp7	7.50635e-56	0.669786	0.463	0.263	1.22624e-51	CoEC_I
Hmcn1	2.33582e-55	-1.13198	0.14	0.3	3.81579e-51	CoEC_I
Ptrf	2.61334e-55	0.509074	0.566	0.371	4.26915e-51	CoEC_I
Myadm	7.07488e-55	0.610747	0.469	0.275	1.15575e-50	CoEC_I
Gnai2	2.14377e-54	0.529949	0.772	0.592	3.50206e-50	CoEC_I
Vwa1	2.2742e-54	0.556198	0.254	0.105	3.71513e-50	CoEC_I
Lpl	1.90154e-53	0.663063	0.393	0.207	3.10635e-49	CoEC_I
Meox2	2.03069e-53	0.612055	0.295	0.126	3.31733e-49	CoEC_I
Ebf1	5.46008e-53	-1.06647	0.279	0.442	8.91959e-49	CoEC_I
Pkm	1.31977e-52	0.644803	0.563	0.38	2.15597e-48	CoEC_I
Prcp	3.84507e-52	0.721314	0.425	0.254	6.2813e-48	CoEC_I
Csrp1	1.01917e-51	0.574043	0.465	0.294	1.66492e-47	CoEC_I
Tmem88	1.04015e-51	0.561001	0.537	0.336	1.69919e-47	CoEC_I
Ostf1	4.24045e-51	0.571891	0.537	0.352	6.9272e-47	CoEC_I
Mest	4.67597e-51	0.493404	0.783	0.641	7.63867e-47	CoEC_I
Myct1	1.42335e-50	0.545565	0.449	0.256	2.32518e-46	CoEC_I
Rdx	4.29903e-50	-0.879698	0.444	0.571	7.02289e-46	CoEC_I
Clec1a	5.31396e-50	0.600041	0.318	0.155	8.68088e-46	CoEC_I
Slc25a5	7.19307e-50	0.553568	0.647	0.462	1.17506e-45	CoEC_I
Wbp5	2.80001e-49	-0.79969	0.475	0.584	4.5741e-45	CoEC_I
Myl12a	6.36693e-49	0.456322	0.807	0.647	1.0401e-44	CoEC_I
Kcna5	4.20796e-48	0.519365	0.271	0.117	6.87412e-44	CoEC_I
Lxn	3.04457e-47	0.638026	0.37	0.204	4.97361e-43	CoEC_I
Col4a2	4.01282e-47	0.497917	0.64	0.436	6.55534e-43	CoEC_I
Pea15a	4.7394e-47	0.486423	0.504	0.33	7.74228e-43	CoEC_I
Trp53i11	1.82551e-45	0.587494	0.433	0.264	2.98215e-41	CoEC_I
Mif	4.79704e-45	0.764072	0.561	0.389	7.83645e-41	CoEC_I
Nfia	6.06204e-44	-0.879333	0.234	0.381	9.90295e-40	CoEC_I
Ednrb	8.2071e-44	-1.14619	0.212	0.351	1.34071e-39	CoEC_I
Cd59a	1.49888e-43	-0.808515	0.156	0.309	2.44857e-39	CoEC_I
1810011O10Rik	1.54564e-43	0.443345	0.42	0.234	2.52496e-39	CoEC_I
Lpar4	5.25074e-43	0.613346	0.279	0.141	8.57761e-39	CoEC_I
Gapdh	9.32372e-43	0.581679	0.711	0.554	1.52312e-38	CoEC_I
Prnp	2.64561e-42	0.490323	0.313	0.161	4.32186e-38	CoEC_I
Ehd2	1.2244e-41	0.488945	0.557	0.397	2.00018e-37	CoEC_I
Rasgrp2	1.45043e-41	0.438406	0.273	0.135	2.36942e-37	CoEC_I
Ldha	2.40228e-41	0.508721	0.665	0.496	3.92436e-37	CoEC_I
Esam	1.29375e-40	0.40637	0.667	0.507	2.11346e-36	CoEC_I
Arpc4	1.39696e-40	0.406616	0.504	0.349	2.28207e-36	CoEC_I
Fam101b	2.15802e-40	0.498176	0.335	0.178	3.52535e-36	CoEC_I
Ptpn18	3.45567e-40	0.568882	0.255	0.125	5.64519e-36	CoEC_I
C1qtnf9	3.67376e-40	0.559915	0.298	0.145	6.00145e-36	CoEC_I
Tuba1a	1.166e-38	0.502974	0.633	0.436	1.90478e-34	CoEC_I
Col4a1	3.94977e-38	0.440734	0.754	0.576	6.45235e-34	CoEC_I
Aprt	1.38017e-36	0.6209	0.387	0.25	2.25464e-32	CoEC_I
Tsnax	4.11318e-36	0.417777	0.262	0.144	6.71928e-32	CoEC_I
Aldoa	1.04083e-35	0.525761	0.634	0.468	1.70029e-31	CoEC_I
Cd63	1.07789e-35	-0.839217	0.242	0.365	1.76084e-31	CoEC_I
Cav2	1.26413e-35	0.455644	0.588	0.435	2.06508e-31	CoEC_I
Grap	1.55183e-35	0.450683	0.259	0.128	2.53507e-31	CoEC_I
Ushbp1	4.43167e-35	0.402188	0.352	0.202	7.23957e-31	CoEC_I
Gimap6	7.52593e-35	0.435053	0.56	0.399	1.22944e-30	CoEC_I
Ets2	8.27508e-35	0.419823	0.405	0.259	1.35182e-30	CoEC_I
Tspan7	9.61876e-35	0.425556	0.459	0.293	1.57132e-30	CoEC_I
Hmgb1	1.39968e-34	0.320227	0.889	0.775	2.28651e-30	CoEC_I
Foxp1	2.29862e-34	-0.750393	0.217	0.336	3.75503e-30	CoEC_I
Kdr	3.13711e-34	0.33067	0.571	0.391	5.12478e-30	CoEC_I
Fstl1	6.29822e-34	-0.894891	0.314	0.437	1.02888e-29	CoEC_I
Serpinh1	1.1661e-33	0.393204	0.747	0.614	1.90494e-29	CoEC_I
Arpc3	2.49398e-33	0.4023	0.671	0.523	4.07417e-29	CoEC_I
BC028528	3.07115e-33	0.48689	0.45	0.296	5.01704e-29	CoEC_I
Tax1bp3	3.8943e-33	0.435566	0.489	0.345	6.36173e-29	CoEC_I
Cdh5	1.54983e-32	0.348187	0.733	0.596	2.5318e-28	CoEC_I
Mef2c	7.88875e-32	0.4219	0.463	0.307	1.28871e-27	CoEC_I
Wasf2	1.54981e-31	0.366147	0.494	0.353	2.53177e-27	CoEC_I
Sh3bgrl3	2.93906e-31	0.357055	0.724	0.583	4.80124e-27	CoEC_I
Knop1	3.53525e-31	0.484771	0.352	0.218	5.77519e-27	CoEC_I
Odc1	2.4871e-30	0.698909	0.261	0.145	4.06293e-26	CoEC_I
Cyba	1.38597e-29	0.530958	0.453	0.309	2.26412e-25	CoEC_I
Eno1	1.47362e-29	0.541671	0.414	0.277	2.4073e-25	CoEC_I
Fli1	6.00147e-29	0.41891	0.415	0.263	9.804e-25	CoEC_I
Ltbp4	7.53946e-29	-0.872603	0.237	0.356	1.23165e-24	CoEC_I
Gpi1	1.02659e-28	0.470067	0.379	0.254	1.67704e-24	CoEC_I
Ccnd2	1.03824e-28	-0.740401	0.24	0.341	1.69607e-24	CoEC_I
Dok4	1.23093e-28	0.378823	0.295	0.169	2.01085e-24	CoEC_I
Eif4a1	1.3811e-28	0.385739	0.702	0.56	2.25617e-24	CoEC_I
Eif5a	1.13501e-27	0.372102	0.682	0.558	1.85415e-23	CoEC_I
Rbm3	2.79599e-27	0.363793	0.671	0.522	4.56752e-23	CoEC_I
Txn1	5.53344e-27	0.386348	0.623	0.47	9.03942e-23	CoEC_I
Vasp	6.81454e-27	0.382407	0.418	0.285	1.11322e-22	CoEC_I
Sepp1	7.52589e-27	0.342547	0.591	0.451	1.22943e-22	CoEC_I
Capzb	9.6787e-27	0.365731	0.527	0.385	1.58111e-22	CoEC_I
Ccdc85b	1.91731e-26	0.352517	0.351	0.226	3.13211e-22	CoEC_I
Cxx1a	2.4004e-26	0.460874	0.395	0.259	3.92129e-22	CoEC_I
Plod1	2.81477e-26	0.36906	0.281	0.17	4.59821e-22	CoEC_I
Bcl6b	4.18087e-26	0.446232	0.253	0.144	6.82986e-22	CoEC_I
Cmtm3	1.09757e-25	0.333747	0.437	0.307	1.79299e-21	CoEC_I
Maged2	1.80744e-25	-0.793111	0.235	0.346	2.95263e-21	CoEC_I
Litaf	2.48774e-25	0.3797	0.373	0.242	4.06397e-21	CoEC_I
Ybx1	2.84108e-25	0.297855	0.785	0.665	4.64118e-21	CoEC_I
Kcnq1ot1	2.98495e-25	-0.732233	0.151	0.261	4.87622e-21	CoEC_I
H2afz	3.12282e-25	0.261344	0.737	0.566	5.10145e-21	CoEC_I
Tpm3	4.01723e-25	0.304995	0.632	0.485	6.56255e-21	CoEC_I
S100a13	4.7241e-25	0.347979	0.565	0.421	7.7173e-21	CoEC_I
Nhp2	1.79912e-24	0.414217	0.299	0.192	2.93905e-20	CoEC_I
Ets1	2.53574e-24	0.341763	0.477	0.33	4.14238e-20	CoEC_I
Cmtm8	2.72489e-24	0.3767	0.263	0.15	4.45138e-20	CoEC_I
Anxa2	7.11661e-24	0.319514	0.642	0.495	1.16257e-19	CoEC_I
Jup	1.15863e-23	0.340001	0.374	0.246	1.89273e-19	CoEC_I
Adgrl4	1.95468e-23	0.303627	0.348	0.225	3.19316e-19	CoEC_I
Itgb1	3.16418e-23	0.349333	0.594	0.468	5.169e-19	CoEC_I
Hint1	4.5709e-23	0.315576	0.717	0.57	7.46703e-19	CoEC_I
Polr1d	8.88073e-23	0.311404	0.467	0.34	1.45076e-18	CoEC_I
Tagln2	1.05785e-22	0.288864	0.757	0.612	1.72811e-18	CoEC_I
Atp5b	5.16865e-22	0.288036	0.651	0.53	8.44351e-18	CoEC_I
Rgs3	8.3373e-22	-0.597567	0.152	0.253	1.36198e-17	CoEC_I
Sdcbp	9.70248e-22	0.340097	0.529	0.395	1.585e-17	CoEC_I
Tmem123	9.96568e-22	0.372044	0.335	0.217	1.62799e-17	CoEC_I
Ppp1r2	1.34705e-21	0.335659	0.622	0.478	2.20054e-17	CoEC_I
Hnrnpf	1.53766e-21	0.302132	0.626	0.488	2.51192e-17	CoEC_I
Laptm4b	1.5689e-21	0.392589	0.258	0.156	2.56295e-17	CoEC_I
Tpst2	2.09152e-21	0.331514	0.371	0.256	3.41671e-17	CoEC_I
Kank3	2.93153e-21	0.287353	0.355	0.242	4.78894e-17	CoEC_I
Icam2	3.56029e-21	0.326047	0.648	0.496	5.81609e-17	CoEC_I
Pkig	4.1217e-21	0.385523	0.317	0.212	6.73321e-17	CoEC_I
Cnn3	4.55486e-21	0.283066	0.542	0.416	7.44082e-17	CoEC_I
Cdc42	9.63368e-21	0.284674	0.681	0.549	1.57376e-16	CoEC_I
Sgk1	1.47767e-20	0.27681	0.449	0.321	2.41393e-16	CoEC_I
Actr3	1.53101e-20	0.36286	0.391	0.279	2.50105e-16	CoEC_I
Arhgdia	7.6228e-20	0.282297	0.567	0.429	1.24526e-15	CoEC_I
Prelid1	8.45293e-20	0.384086	0.511	0.376	1.38087e-15	CoEC_I
Ctsz	9.03773e-20	0.330653	0.375	0.272	1.4764e-15	CoEC_I
Fam198b	9.29861e-20	0.338013	0.349	0.239	1.51902e-15	CoEC_I
Ndufa8	1.13124e-19	0.341003	0.508	0.379	1.84799e-15	CoEC_I
Erh	4.44655e-19	0.302518	0.655	0.527	7.26389e-15	CoEC_I
Eif2s2	5.28745e-19	0.340655	0.6	0.476	8.63758e-15	CoEC_I
Lamtor5	8.10613e-19	0.283878	0.426	0.318	1.32422e-14	CoEC_I
Nme1	1.02733e-18	0.33019	0.41	0.301	1.67824e-14	CoEC_I
Cnn2	1.65121e-18	0.30079	0.329	0.226	2.69741e-14	CoEC_I
Ywhae	2.2577e-18	0.251307	0.678	0.558	3.68818e-14	CoEC_I
Timm10b	3.64242e-18	0.268975	0.413	0.309	5.95026e-14	CoEC_I
Arpc5	5.45102e-18	0.258724	0.497	0.387	8.90479e-14	CoEC_I
Ppp1cc	5.88558e-18	0.285118	0.409	0.297	9.61469e-14	CoEC_I
Rps27l	8.94989e-18	0.279373	0.652	0.536	1.46205e-13	CoEC_I
Calm3	1.13821e-17	0.263018	0.45	0.334	1.85938e-13	CoEC_I
Cox6a1	1.29958e-17	0.262306	0.755	0.629	2.123e-13	CoEC_I
Mrpl23	1.08278e-16	0.319937	0.32	0.219	1.76883e-12	CoEC_I
Carhsp1	1.61256e-16	0.376492	0.306	0.199	2.63428e-12	CoEC_I
Tprgl	3.80414e-16	0.303632	0.432	0.327	6.21444e-12	CoEC_I
Map1b	6.31184e-16	0.324748	0.284	0.179	1.0311e-11	CoEC_I
Ranbp1	1.58913e-15	0.297589	0.579	0.458	2.59601e-11	CoEC_I
Mrpl33	2.18539e-15	0.290471	0.451	0.339	3.57005e-11	CoEC_I
Gnb2	2.90505e-15	0.250058	0.652	0.538	4.74569e-11	CoEC_I
Snrpf	4.09467e-15	0.310556	0.552	0.428	6.68906e-11	CoEC_I
Ran	6.2381e-15	0.315991	0.559	0.439	1.01906e-10	CoEC_I
Cycs	1.82703e-14	0.320287	0.483	0.374	2.98464e-10	CoEC_I
Ly6a	1.9625e-07	-0.370594	0.429	0.315	0.00320594	CoEC_I
Fabp4	0	1.7762	0.943	0.523	0	CoEC_II
Gpihbp1	0	1.69806	0.842	0.345	0	CoEC_II
Cd36	0	1.63466	0.884	0.386	0	CoEC_II
H19	0	-2.56339	0.305	0.809	0	CoEC_II
Igf2	2.82822e-288	-2.28195	0.208	0.675	4.62019e-284	CoEC_II
Ly6c1	1.58564e-285	1.69509	0.804	0.297	2.5903e-281	CoEC_II
Ly6e	9.48308e-283	1.58895	0.857	0.372	1.54916e-278	CoEC_II
Ly6a	3.96124e-268	1.71077	0.757	0.264	6.47109e-264	CoEC_II
Rgcc	1.72905e-263	1.85065	0.713	0.254	2.82458e-259	CoEC_II
Tmsb10	4.07782e-257	-1.263	0.778	0.954	6.66153e-253	CoEC_II
B2m	3.62608e-254	1.44045	0.926	0.675	5.92357e-250	CoEC_II
H2-D1	2.62096e-238	1.48317	0.852	0.441	4.28159e-234	CoEC_II
Rpl39	1.09375e-214	-1.27731	0.731	0.945	1.78675e-210	CoEC_II
Plagl1	9.0316e-206	-2.38363	0.104	0.492	1.4754e-201	CoEC_II
Fn1	2.05268e-200	-2.0574	0.134	0.512	3.35326e-196	CoEC_II
Igfbp4	5.46985e-199	-1.84078	0.25	0.611	8.93555e-195	CoEC_II
Ifitm3	1.44001e-197	1.17087	0.889	0.573	2.35241e-193	CoEC_II
Tspan13	4.67405e-183	1.24063	0.774	0.428	7.63552e-179	CoEC_II
Aqp1	3.74339e-181	1.90915	0.609	0.261	6.1152e-177	CoEC_II
Rpl10	1.21544e-177	-1.01636	0.751	0.935	1.98554e-173	CoEC_II
Mdk	1.2637e-175	-2.01022	0.068	0.406	2.06438e-171	CoEC_II
Rps28	9.02524e-170	-0.966546	0.861	0.97	1.47436e-165	CoEC_II
Rps27a	6.51835e-168	-0.896877	0.832	0.961	1.06484e-163	CoEC_II
H2-K1	6.28021e-165	1.68565	0.545	0.197	1.02594e-160	CoEC_II
Rps7	3.17789e-163	-0.935324	0.772	0.937	5.1914e-159	CoEC_II
Sparcl1	9.73062e-159	1.18448	0.718	0.353	1.58959e-154	CoEC_II
Cd300lg	1.23958e-157	1.49366	0.585	0.247	2.02498e-153	CoEC_II
Gng11	8.38492e-151	0.927569	0.865	0.649	1.36976e-146	CoEC_II
AW112010	1.30228e-150	1.71007	0.434	0.121	2.12741e-146	CoEC_II
Vim	8.81792e-148	-0.98276	0.57	0.852	1.4405e-143	CoEC_II
Rps15a	1.517e-144	-0.86715	0.799	0.945	2.47818e-140	CoEC_II
Rps26	4.40934e-140	-0.891036	0.728	0.919	7.2031e-136	CoEC_II
Cd81	5.39739e-138	0.767337	0.914	0.737	8.81718e-134	CoEC_II
Rpl28	4.88731e-136	-1.03721	0.738	0.918	7.98392e-132	CoEC_II
Mgll	1.84665e-135	1.34878	0.557	0.239	3.01669e-131	CoEC_II
Lims2	6.17504e-135	1.47251	0.483	0.19	1.00875e-130	CoEC_II
Rpl23	1.07224e-134	-0.840012	0.809	0.948	1.75161e-130	CoEC_II
Rps12	1.79898e-134	-1.00701	0.674	0.889	2.93881e-130	CoEC_II
Cd200	5.82172e-134	1.4255	0.636	0.343	9.51036e-130	CoEC_II
Mgp	2.73575e-131	-2.22152	0.096	0.384	4.46912e-127	CoEC_II
C1qtnf9	5.90557e-131	1.54576	0.413	0.131	9.64733e-127	CoEC_II
Mest	2.78371e-130	-1.11289	0.352	0.719	4.54747e-126	CoEC_II
Rpl36a	1.85244e-127	-0.845412	0.708	0.905	3.02614e-123	CoEC_II
Rpl6	3.32591e-124	-0.757655	0.806	0.945	5.43321e-120	CoEC_II
Rpl26	1.45665e-123	-0.747513	0.847	0.957	2.37959e-119	CoEC_II
Rps12-ps3	2.40238e-122	-1.31978	0.361	0.64	3.92452e-118	CoEC_II
1810011O10Rik	5.58185e-122	1.35904	0.508	0.226	9.11851e-118	CoEC_II
Rpl11	1.74259e-121	-0.743647	0.817	0.947	2.84669e-117	CoEC_II
Npr3	1.62692e-119	-1.78517	0.026	0.267	2.65774e-115	CoEC_II
Rplp0	1.19443e-117	-0.691925	0.818	0.942	1.95122e-113	CoEC_II
Sgk1	7.52501e-116	1.24949	0.579	0.304	1.22929e-111	CoEC_II
Cxcl12	1.58056e-115	1.39722	0.461	0.163	2.58201e-111	CoEC_II
Rps24	2.21708e-114	-0.76771	0.817	0.946	3.62183e-110	CoEC_II
Rbp1	6.88689e-114	-1.50651	0.196	0.468	1.12504e-109	CoEC_II
Rps10	9.9154e-114	-0.939284	0.629	0.861	1.61978e-109	CoEC_II
Rpl12	6.25486e-113	-1.04768	0.506	0.768	1.02179e-108	CoEC_II
Plvap	1.40073e-112	-1.81034	0.054	0.306	2.28823e-108	CoEC_II
Gm9493	6.95339e-112	-1.2924	0.366	0.64	1.13591e-107	CoEC_II
Rplp2	6.95484e-110	-0.765975	0.816	0.945	1.13614e-105	CoEC_II
Lpl	8.71788e-110	1.34911	0.472	0.201	1.42415e-105	CoEC_II
Rps20	8.59171e-108	-0.819379	0.762	0.924	1.40354e-103	CoEC_II
Tspan7	1.21197e-107	1.18306	0.565	0.281	1.97987e-103	CoEC_II
Rpl10a	1.71697e-107	-0.846505	0.639	0.855	2.80484e-103	CoEC_II
Rps27rt	3.72169e-107	-0.955921	0.667	0.855	6.07975e-103	CoEC_II
Sparc	3.41885e-105	0.624506	0.904	0.732	5.58503e-101	CoEC_II
Apoe	4.16463e-105	-1.9214	0.317	0.566	6.80335e-101	CoEC_II
Rpl17	1.27621e-104	-0.687414	0.833	0.95	2.08482e-100	CoEC_II
Marcksl1	1.45143e-104	-1.099	0.314	0.593	2.37105e-100	CoEC_II
Rps9	5.42306e-104	-0.617019	0.821	0.938	8.85911e-100	CoEC_II
Hspb1	7.00904e-104	1.42916	0.476	0.207	1.145e-99	CoEC_II
Ptrf	1.10609e-102	1.02332	0.605	0.371	1.80691e-98	CoEC_II
Rpl27	1.64769e-102	-0.872578	0.701	0.875	2.69166e-98	CoEC_II
Aqp7	1.70867e-102	1.29369	0.423	0.16	2.79129e-98	CoEC_II
Car4	2.18944e-102	1.3476	0.347	0.118	3.57666e-98	CoEC_II
Slc9a3r2	8.43018e-102	0.914338	0.697	0.427	1.37715e-97	CoEC_II
Srgn	2.7658e-101	1.28541	0.464	0.203	4.51822e-97	CoEC_II
Igfbp7	6.59496e-101	0.970095	0.54	0.257	1.07735e-96	CoEC_II
Rps13	9.70435e-100	-0.742797	0.742	0.902	1.5853e-95	CoEC_II
Rpl29	1.64379e-99	-0.786545	0.729	0.898	2.6853e-95	CoEC_II
Rpl31	9.51983e-99	-0.712293	0.809	0.938	1.55516e-94	CoEC_II
Tmem108	1.47358e-98	-1.59637	0.034	0.254	2.40723e-94	CoEC_II
Cdkn1c	4.86154e-98	-1.56605	0.407	0.64	7.94181e-94	CoEC_II
Cav1	1.39424e-97	0.717746	0.814	0.571	2.27763e-93	CoEC_II
Rps21	1.08138e-96	-0.863926	0.709	0.879	1.76654e-92	CoEC_II
Dusp3	1.84312e-96	1.05805	0.607	0.383	3.01092e-92	CoEC_II
Aplnr	5.14548e-96	1.13713	0.433	0.183	8.40565e-92	CoEC_II
Cdh5	4.65727e-95	0.818675	0.793	0.591	7.60812e-91	CoEC_II
Rps4x	8.87772e-95	-0.653125	0.809	0.936	1.45026e-90	CoEC_II
Rpsa	1.90832e-93	-0.838652	0.614	0.827	3.11744e-89	CoEC_II
Timp4	2.27387e-92	1.45948	0.296	0.083	3.71459e-88	CoEC_II
Rps17	5.62968e-91	-0.666429	0.8	0.932	9.19664e-87	CoEC_II
Cdkn1a	9.17663e-91	1.28413	0.383	0.149	1.49909e-86	CoEC_II
8430408G22Rik	1.13085e-87	1.34956	0.399	0.165	1.84736e-83	CoEC_II
Esam	4.76564e-86	0.837016	0.732	0.501	7.78515e-82	CoEC_II
Rpl34	1.09083e-85	-0.576955	0.839	0.948	1.78198e-81	CoEC_II
Hmgn2	1.00948e-83	-1.08025	0.296	0.535	1.64909e-79	CoEC_II
Gm1673	2.2607e-83	-1.39811	0.12	0.347	3.69308e-79	CoEC_II
Kdr	6.81424e-83	1.11275	0.617	0.39	1.11317e-78	CoEC_II
Cav2	2.43298e-82	0.838905	0.661	0.428	3.97452e-78	CoEC_II
Dusp1	4.4911e-82	0.983317	0.595	0.343	7.33666e-78	CoEC_II
Fam101b	6.00803e-82	1.12155	0.388	0.174	9.81472e-78	CoEC_II
Rpl38	4.50818e-81	-0.622785	0.843	0.946	7.36457e-77	CoEC_II
Myl6	5.57048e-81	0.543516	0.904	0.777	9.09994e-77	CoEC_II
Jam2	1.53013e-79	1.13883	0.422	0.206	2.49963e-75	CoEC_II
Tmem88	1.0403e-78	0.858994	0.564	0.339	1.69944e-74	CoEC_II
Cyyr1	2.68053e-78	1.18319	0.447	0.227	4.37891e-74	CoEC_II
Wdr89	3.39603e-78	-1.01459	0.485	0.694	5.54776e-74	CoEC_II
Cst3	6.27711e-78	0.898517	0.766	0.565	1.02543e-73	CoEC_II
Adgrl4	8.95288e-78	1.15903	0.43	0.216	1.46254e-73	CoEC_II
Rps3a1	1.1135e-77	-0.678847	0.77	0.912	1.81902e-73	CoEC_II
Gimap6	3.64151e-77	0.932761	0.614	0.396	5.94876e-73	CoEC_II
Fstl1	1.94972e-76	-1.16362	0.234	0.446	3.18506e-72	CoEC_II
Rpl21	3.11416e-75	-0.565533	0.817	0.934	5.08729e-71	CoEC_II
Maged2	5.05177e-75	-1.2786	0.153	0.356	8.25257e-71	CoEC_II
Sdpr	2.25844e-74	0.743947	0.786	0.613	3.6894e-70	CoEC_II
Bgn	4.67508e-73	-1.26767	0.073	0.252	7.63722e-69	CoEC_II
Igfbp5	1.08733e-72	-1.74878	0.109	0.311	1.77627e-68	CoEC_II
Col18a1	1.53131e-71	-1.16621	0.214	0.424	2.50154e-67	CoEC_II
Tmem2	3.52408e-71	-1.16869	0.073	0.26	5.75693e-67	CoEC_II
Rbp7	1.03892e-70	1.01028	0.466	0.236	1.69718e-66	CoEC_II
Wbp5	2.77816e-70	-1.02766	0.382	0.596	4.5384e-66	CoEC_II
Mfap2	5.78825e-70	-1.25636	0.095	0.279	9.45568e-66	CoEC_II
Tcf15	6.41928e-70	0.885104	0.486	0.275	1.04865e-65	CoEC_II
Rps2	3.96655e-69	-0.598349	0.753	0.9	6.47975e-65	CoEC_II
Ubc	1.73294e-66	0.756028	0.709	0.508	2.83094e-62	CoEC_II
Rps3	1.56129e-65	-0.515178	0.797	0.919	2.55052e-61	CoEC_II
Sptbn1	5.90253e-65	0.833544	0.671	0.487	9.64237e-61	CoEC_II
Itpkb	6.1639e-64	1.20075	0.361	0.168	1.00693e-59	CoEC_II
Rpl22	1.86043e-63	-0.740135	0.606	0.793	3.03919e-59	CoEC_II
Ifi203	7.03368e-63	1.15119	0.268	0.095	1.14902e-58	CoEC_II
Rdx	1.19732e-62	-0.889186	0.391	0.575	1.95594e-58	CoEC_II
Rpl10-ps3	1.39424e-62	-1.05175	0.268	0.465	2.27763e-58	CoEC_II
Id2	1.70636e-62	-1.27258	0.176	0.363	2.7875e-58	CoEC_II
Myl12a	2.04928e-62	0.557491	0.809	0.652	3.3477e-58	CoEC_II
Fabp5	1.26964e-61	-0.983358	0.727	0.831	2.07408e-57	CoEC_II
Ushbp1	4.75901e-61	1.07773	0.397	0.2	7.77431e-57	CoEC_II
Xist	4.82866e-60	-1.46566	0.377	0.54	7.8881e-56	CoEC_II
Eef1b2	1.27794e-59	-0.892515	0.384	0.585	2.08764e-55	CoEC_II
Psmb8	2.06034e-59	1.04721	0.303	0.127	3.36578e-55	CoEC_II
Cpe	7.2888e-59	-1.4695	0.134	0.304	1.1907e-54	CoEC_II
Psap	7.42166e-59	0.812856	0.638	0.444	1.2124e-54	CoEC_II
Rhob	3.28366e-58	0.989363	0.486	0.297	5.36418e-54	CoEC_II
Nrp1	4.44574e-58	0.700885	0.69	0.513	7.26256e-54	CoEC_II
Gm26917	1.82397e-57	-1.11489	0.15	0.325	2.97963e-53	CoEC_II
Hmcn1	9.19311e-57	-1.17495	0.124	0.297	1.50179e-52	CoEC_II
Gm8730	2.1921e-56	-0.776463	0.442	0.623	3.58101e-52	CoEC_II
Dhrs3	2.69218e-56	1.03335	0.271	0.122	4.39795e-52	CoEC_II
Kcna5	4.40571e-56	0.927958	0.277	0.122	7.19717e-52	CoEC_II
Cd63	6.17759e-56	-0.983005	0.201	0.367	1.00917e-51	CoEC_II
Igf2r	8.95278e-56	-1.1035	0.154	0.322	1.46253e-51	CoEC_II
Gstm1	1.51567e-55	1.06382	0.36	0.191	2.47599e-51	CoEC_II
Smco4	2.03896e-55	1.0524	0.395	0.214	3.33085e-51	CoEC_II
Hmgn1	2.61201e-55	-0.828804	0.331	0.519	4.26699e-51	CoEC_II
Rpl7	2.31586e-54	-0.51625	0.75	0.878	3.78319e-50	CoEC_II
Gm9843	4.50263e-54	-0.773347	0.526	0.708	7.3555e-50	CoEC_II
Gimap4	6.62337e-54	0.866253	0.44	0.264	1.08199e-49	CoEC_II
Snrpg	7.63379e-54	-0.740194	0.521	0.702	1.24706e-49	CoEC_II
Tcf4	2.31779e-53	0.706915	0.657	0.476	3.78634e-49	CoEC_II
Rpl30	4.87346e-53	-0.627801	0.632	0.795	7.96129e-49	CoEC_II
Id1	5.80273e-53	0.871357	0.58	0.389	9.47934e-49	CoEC_II
Ngfrap1	9.66301e-53	-1.02717	0.158	0.326	1.57855e-48	CoEC_II
Gm42418	3.56501e-52	0.98522	0.59	0.436	5.8238e-48	CoEC_II
Rps25	3.98999e-52	-0.488751	0.789	0.896	6.51805e-48	CoEC_II
Rpl3	5.05363e-52	-0.432688	0.78	0.886	8.25561e-48	CoEC_II
Rpl22l1	8.60942e-52	-0.577934	0.5	0.699	1.40643e-47	CoEC_II
Rpl15	6.91238e-51	-0.553463	0.732	0.865	1.12921e-46	CoEC_II
Kitl	7.2814e-51	0.884641	0.434	0.247	1.18949e-46	CoEC_II
Unc45b	1.10132e-50	0.960275	0.323	0.168	1.79911e-46	CoEC_II
2004-09-01	3.976e-50	0.889676	0.374	0.204	6.49519e-46	CoEC_II
Hspg2	1.75178e-49	0.777912	0.594	0.434	2.86171e-45	CoEC_II
Atpif1	5.55667e-49	-0.703572	0.454	0.644	9.07737e-45	CoEC_II
Gm10073	6.02834e-49	-0.866549	0.408	0.592	9.8479e-45	CoEC_II
Cldn5	4.86219e-48	0.723903	0.494	0.31	7.94287e-44	CoEC_II
Btnl9	5.15089e-48	1.00191	0.316	0.159	8.41449e-44	CoEC_II
Rpl24	1.13574e-47	-0.447771	0.817	0.918	1.85535e-43	CoEC_II
Calm1	1.56823e-47	0.443235	0.857	0.746	2.56186e-43	CoEC_II
Ednrb	5.20776e-47	-1.10241	0.195	0.349	8.50739e-43	CoEC_II
Rpl4	8.00193e-47	-0.512697	0.72	0.855	1.3072e-42	CoEC_II
Kank3	1.00011e-46	0.845057	0.397	0.239	1.63378e-42	CoEC_II
Sepp1	2.48993e-46	0.565744	0.628	0.45	4.06755e-42	CoEC_II
Rpl9-ps6	1.0931e-45	-0.793485	0.347	0.511	1.78568e-41	CoEC_II
Npm1	1.70025e-45	-0.638289	0.446	0.65	2.77753e-41	CoEC_II
Gm9844	4.0021e-45	-1.01184	0.233	0.407	6.53783e-41	CoEC_II
Rps26-ps1	5.255e-45	-0.900095	0.204	0.359	8.58457e-41	CoEC_II
Itm2b	5.8726e-45	0.441116	0.899	0.753	9.59348e-41	CoEC_II
Rpl27-ps3	3.93593e-44	-0.968083	0.264	0.434	6.42973e-40	CoEC_II
Tmem176b	3.63146e-43	-0.907926	0.171	0.328	5.93235e-39	CoEC_II
Egfl7	4.22504e-43	0.478804	0.868	0.739	6.90202e-39	CoEC_II
Gnb2l1	5.673e-43	-0.653129	0.5	0.685	9.26741e-39	CoEC_II
Eef1g	6.03623e-43	-0.610739	0.526	0.692	9.86079e-39	CoEC_II
Cdk4	1.25959e-42	-0.813908	0.296	0.461	2.05767e-38	CoEC_II
Crip1	4.31793e-42	0.382945	0.813	0.653	7.05377e-38	CoEC_II
Ifngr1	4.44759e-42	0.930904	0.361	0.208	7.26559e-38	CoEC_II
Nfkbia	4.56357e-42	0.783725	0.459	0.306	7.45505e-38	CoEC_II
Atp5g2	1.60596e-41	-0.658781	0.439	0.612	2.62349e-37	CoEC_II
Flt1	1.73105e-41	0.881521	0.535	0.374	2.82785e-37	CoEC_II
Cd59a	2.36998e-41	-0.840614	0.149	0.305	3.87159e-37	CoEC_II
Cd47	9.99228e-41	0.742783	0.384	0.241	1.63234e-36	CoEC_II
Meox2	1.14396e-40	0.759986	0.279	0.135	1.86877e-36	CoEC_II
S100a13	3.08211e-40	0.596774	0.574	0.425	5.03494e-36	CoEC_II
Rpl7a	2.2104e-39	-0.567657	0.567	0.727	3.61091e-35	CoEC_II
Zfos1	3.0844e-39	-0.923844	0.223	0.384	5.03868e-35	CoEC_II
2700094K13Rik	3.54567e-39	-0.91915	0.227	0.382	5.79221e-35	CoEC_II
Ltbp4	6.63896e-39	0.763066	0.46	0.314	1.08454e-34	CoEC_II
Lrrc8a	6.65399e-39	0.65757	0.469	0.325	1.087e-34	CoEC_II
Ramp2	7.89603e-39	-0.621042	0.626	0.749	1.2899e-34	CoEC_II
Jup	1.10467e-38	0.808484	0.399	0.246	1.8046e-34	CoEC_II
Gm10036	2.07897e-38	-0.951657	0.213	0.377	3.39621e-34	CoEC_II
Txnip	2.49667e-38	0.806164	0.466	0.32	4.07856e-34	CoEC_II
Ptprb	3.07216e-38	0.895035	0.363	0.23	5.01869e-34	CoEC_II
Pitpnc1	3.98694e-38	0.850654	0.268	0.127	6.51307e-34	CoEC_II
Plpp3	4.91757e-38	0.807077	0.47	0.318	8.03335e-34	CoEC_II
Podxl	6.16789e-38	0.936138	0.362	0.218	1.00759e-33	CoEC_II
Adgrf5	1.56855e-37	0.889381	0.453	0.307	2.56238e-33	CoEC_II
Rpl6l	2.52582e-37	-0.717812	0.387	0.539	4.12618e-33	CoEC_II
Clec1a	2.36173e-36	0.618334	0.292	0.165	3.85812e-32	CoEC_II
Ehd2	2.46288e-36	0.593245	0.544	0.405	4.02336e-32	CoEC_II
Tma7	4.36139e-36	-0.629425	0.446	0.601	7.12477e-32	CoEC_II
Myct1	5.21599e-36	0.761802	0.421	0.267	8.52084e-32	CoEC_II
Bst2	1.10323e-35	0.74644	0.566	0.428	1.80224e-31	CoEC_II
Mllt4	4.90116e-35	0.940768	0.288	0.154	8.00654e-31	CoEC_II
Myl12b	7.90927e-35	0.599298	0.554	0.416	1.29206e-30	CoEC_II
Marcks	1.81377e-34	-0.653848	0.399	0.558	2.96298e-30	CoEC_II
Csrp2	7.34039e-34	-0.84379	0.149	0.28	1.19913e-29	CoEC_II
Plpp1	7.76064e-34	0.764573	0.41	0.265	1.26778e-29	CoEC_II
Timp3	1.48466e-33	0.676774	0.478	0.333	2.42534e-29	CoEC_II
Sec61g	7.05696e-33	-0.462491	0.594	0.735	1.15282e-28	CoEC_II
Arhgef15	7.82032e-33	0.791894	0.286	0.169	1.27753e-28	CoEC_II
Tmem204	1.94616e-32	0.766546	0.259	0.146	3.17924e-28	CoEC_II
Rps18-ps3	2.87698e-32	-0.850278	0.217	0.356	4.69984e-28	CoEC_II
Cd34	5.4777e-32	0.465941	0.589	0.454	8.94838e-28	CoEC_II
Slc6a6	6.81283e-32	0.680548	0.367	0.234	1.11294e-27	CoEC_II
Hn1	7.40724e-32	-0.728782	0.261	0.388	1.21005e-27	CoEC_II
Snrpe	1.12528e-31	-0.548261	0.356	0.486	1.83826e-27	CoEC_II
Rpl5	1.12825e-31	-0.49853	0.554	0.698	1.84311e-27	CoEC_II
Gm11808	5.10247e-31	-0.6165	0.515	0.656	8.33539e-27	CoEC_II
Sox4	6.29651e-31	-0.734499	0.203	0.331	1.0286e-26	CoEC_II
Ndufa8	8.37278e-31	0.578224	0.502	0.385	1.36778e-26	CoEC_II
Hnrnpa1	8.58376e-31	-0.61451	0.345	0.49	1.40224e-26	CoEC_II
Slc26a10	9.67096e-31	0.809056	0.302	0.175	1.57985e-26	CoEC_II
4930523C07Rik	1.38519e-30	0.875813	0.257	0.139	2.26285e-26	CoEC_II
Epas1	1.75354e-30	0.728483	0.415	0.278	2.86458e-26	CoEC_II
Rpl18	2.60546e-30	-0.401831	0.745	0.852	4.25628e-26	CoEC_II
App	2.79925e-30	0.625434	0.552	0.415	4.57286e-26	CoEC_II
Ddit4	3.83764e-30	0.91737	0.26	0.146	6.26917e-26	CoEC_II
S100a1	7.2114e-30	0.803754	0.313	0.189	1.17805e-25	CoEC_II
Mndal	1.64134e-29	0.820164	0.252	0.128	2.68129e-25	CoEC_II
Tapbp	1.74248e-29	0.833117	0.305	0.194	2.84651e-25	CoEC_II
Pim3	3.03313e-29	0.769849	0.259	0.143	4.95493e-25	CoEC_II
Cyba	4.40093e-29	0.615849	0.444	0.316	7.18936e-25	CoEC_II
Stmn1	5.1489e-29	-0.727336	0.283	0.418	8.41125e-25	CoEC_II
Ccnd1	6.93026e-29	0.626995	0.385	0.249	1.13213e-24	CoEC_II
Ube2s	8.29327e-29	-0.615108	0.319	0.436	1.35479e-24	CoEC_II
Psmb10	9.26503e-29	0.829137	0.255	0.134	1.51354e-24	CoEC_II
Gnas	1.00714e-28	-0.431899	0.649	0.79	1.64526e-24	CoEC_II
Klf6	1.04409e-28	0.746031	0.367	0.245	1.70563e-24	CoEC_II
S1pr1	1.33505e-28	0.722283	0.417	0.297	2.18094e-24	CoEC_II
Uqcrb	2.9591e-28	0.467077	0.658	0.541	4.83398e-24	CoEC_II
F2r	3.18699e-28	-0.731617	0.262	0.371	5.20627e-24	CoEC_II
Gng5	3.45256e-28	-0.42194	0.661	0.775	5.64011e-24	CoEC_II
Ptov1	3.51599e-28	-0.649569	0.173	0.28	5.74372e-24	CoEC_II
Adam15	6.73515e-28	0.582406	0.405	0.289	1.10025e-23	CoEC_II
Gm2000	8.88117e-28	-0.586813	0.41	0.541	1.45083e-23	CoEC_II
Ets1	1.86946e-27	0.576918	0.463	0.338	3.05395e-23	CoEC_II
Top1	4.16595e-27	-0.636564	0.317	0.453	6.8055e-23	CoEC_II
Wasf2	4.37857e-27	0.594658	0.486	0.36	7.15282e-23	CoEC_II
Btg2	5.583e-27	0.644551	0.389	0.27	9.12038e-23	CoEC_II
Gm6133	1.30896e-26	-0.737922	0.234	0.357	2.13832e-22	CoEC_II
Btg1	1.49495e-26	-0.562687	0.382	0.518	2.44215e-22	CoEC_II
Tmbim6	2.53254e-26	0.488267	0.585	0.464	4.13715e-22	CoEC_II
Set	2.87927e-26	-0.602165	0.316	0.439	4.70358e-22	CoEC_II
Picalm	3.57524e-26	0.709049	0.319	0.203	5.84051e-22	CoEC_II
mt-Atp8	4.75321e-26	-0.72806	0.165	0.285	7.76484e-22	CoEC_II
Ctnnbip1	4.80315e-26	0.545111	0.458	0.338	7.84643e-22	CoEC_II
Msn	6.33739e-26	0.481264	0.583	0.474	1.03528e-21	CoEC_II
Pabpc1	8.5201e-26	-0.518712	0.406	0.55	1.39184e-21	CoEC_II
Ccdc85b	9.54383e-26	0.616785	0.348	0.231	1.55908e-21	CoEC_II
Sec61b	9.54898e-26	-0.567715	0.415	0.552	1.55992e-21	CoEC_II
Sub1	1.49064e-25	-0.482893	0.547	0.695	2.4351e-21	CoEC_II
Tmem123	1.97071e-25	0.701369	0.347	0.219	3.21936e-21	CoEC_II
Psme2	2.75305e-25	0.659453	0.398	0.274	4.49739e-21	CoEC_II
Fam43a	2.76339e-25	0.737602	0.255	0.146	4.51428e-21	CoEC_II
Ctnnb1	2.82997e-25	0.501337	0.539	0.429	4.62304e-21	CoEC_II
Cltb	2.8359e-25	0.740496	0.35	0.225	4.63272e-21	CoEC_II
Nrp2	3.07297e-25	0.607535	0.258	0.146	5.02e-21	CoEC_II
Fli1	3.11302e-25	0.566946	0.398	0.271	5.08543e-21	CoEC_II
Anxa3	8.78973e-25	0.648571	0.371	0.259	1.43589e-20	CoEC_II
Fez2	1.00442e-24	0.761458	0.265	0.16	1.64081e-20	CoEC_II
S100a16	3.10832e-24	0.370513	0.609	0.487	5.07775e-20	CoEC_II
Rpl36al	3.23758e-24	-0.477219	0.482	0.623	5.28891e-20	CoEC_II
Prr13	2.07091e-23	0.608343	0.376	0.267	3.38303e-19	CoEC_II
Ost4	2.52175e-23	-0.490928	0.428	0.548	4.11953e-19	CoEC_II
Ptp4a3	2.87031e-23	0.463615	0.378	0.268	4.68894e-19	CoEC_II
Pea15a	3.21258e-23	0.549529	0.462	0.344	5.24806e-19	CoEC_II
Gas6	3.71383e-23	0.758516	0.269	0.16	6.06691e-19	CoEC_II
Anxa5	5.66602e-23	0.448484	0.562	0.452	9.25602e-19	CoEC_II
Uba52	6.08024e-23	-0.506842	0.544	0.658	9.93268e-19	CoEC_II
H3f3a	7.52645e-23	-0.365436	0.68	0.781	1.22952e-18	CoEC_II
Rnf7	1.10599e-22	-0.530365	0.333	0.449	1.80675e-18	CoEC_II
Laptm4a	1.45539e-22	0.4306	0.725	0.594	2.37753e-18	CoEC_II
Hnrnpf	3.06368e-22	0.444416	0.6	0.497	5.00482e-18	CoEC_II
Abcg2	3.09644e-22	0.609786	0.313	0.202	5.05834e-18	CoEC_II
Bcam	3.23612e-22	0.612155	0.352	0.242	5.28653e-18	CoEC_II
Rpl13-ps3	3.47716e-22	-0.624828	0.283	0.399	5.68029e-18	CoEC_II
Foxp1	6.52113e-22	-0.53373	0.223	0.331	1.06529e-17	CoEC_II
Fam162a	1.1147e-21	-0.610455	0.14	0.25	1.82097e-17	CoEC_II
Nedd4	1.12417e-21	-0.432455	0.353	0.453	1.83644e-17	CoEC_II
Psme1	1.13148e-21	0.642205	0.366	0.257	1.84838e-17	CoEC_II
Cox8a	1.21402e-21	-0.357117	0.622	0.725	1.98322e-17	CoEC_II
Phactr2	1.36065e-21	-0.583023	0.172	0.276	2.22275e-17	CoEC_II
Morf4l2	1.61747e-21	-0.554293	0.336	0.462	2.6423e-17	CoEC_II
Atp5e	1.65204e-21	-0.385443	0.615	0.732	2.69877e-17	CoEC_II
Itga6	1.69669e-21	0.651736	0.39	0.28	2.77171e-17	CoEC_II
Usmg5	1.75178e-21	-0.421609	0.534	0.641	2.86171e-17	CoEC_II
Tinagl1	4.57021e-21	0.547926	0.394	0.27	7.4659e-17	CoEC_II
Naca	1.08376e-20	-0.385	0.64	0.765	1.77043e-16	CoEC_II
Ets2	1.79567e-20	0.54036	0.374	0.27	2.93341e-16	CoEC_II
Klf7	2.39838e-20	0.567832	0.306	0.206	3.918e-16	CoEC_II
Gngt2	2.80005e-20	0.539926	0.532	0.423	4.57416e-16	CoEC_II
Tubb5	3.61202e-20	-0.459296	0.557	0.684	5.9006e-16	CoEC_II
Sf3b5	4.13485e-20	-0.617862	0.255	0.358	6.75469e-16	CoEC_II
Eif3f	4.70887e-20	-0.433487	0.493	0.614	7.69241e-16	CoEC_II
Tspo	5.0297e-20	0.55848	0.397	0.292	8.21652e-16	CoEC_II
Arf4	6.46444e-20	-0.455781	0.383	0.493	1.05603e-15	CoEC_II
Hspe1	7.24268e-20	-0.56228	0.307	0.42	1.18316e-15	CoEC_II
Rsrp1	8.36111e-20	0.492539	0.57	0.466	1.36587e-15	CoEC_II
Sfr1	1.14438e-19	-0.54154	0.289	0.398	1.86947e-15	CoEC_II
Hspa1a	1.96809e-19	1.16488	0.305	0.203	3.21507e-15	CoEC_II
BC028528	2.32618e-19	0.508795	0.412	0.308	3.80004e-15	CoEC_II
Snrk	2.34617e-19	0.618708	0.375	0.263	3.83271e-15	CoEC_II
Rpl23a-ps3	2.84242e-19	-0.374204	0.574	0.677	4.64337e-15	CoEC_II
Atp1b3	4.34039e-19	-0.508434	0.209	0.314	7.09047e-15	CoEC_II
Lgals1	6.69485e-19	-0.431194	0.243	0.346	1.09367e-14	CoEC_II
Serbp1	8.75799e-19	-0.385075	0.451	0.557	1.4307e-14	CoEC_II
Tmem258	4.37608e-18	-0.477298	0.367	0.478	7.14876e-14	CoEC_II
Pls3	4.95814e-18	0.54171	0.347	0.245	8.09961e-14	CoEC_II
H2afz	8.1892e-18	-0.540153	0.499	0.612	1.33779e-13	CoEC_II
Emcn	1.58173e-17	0.351457	0.644	0.538	2.58391e-13	CoEC_II
Ywhaz	1.71629e-17	-0.525884	0.248	0.36	2.80372e-13	CoEC_II
Prdx2	3.58997e-17	-0.439579	0.406	0.523	5.86458e-13	CoEC_II
Tceal8	4.59327e-17	-0.58223	0.215	0.325	7.50357e-13	CoEC_II
Shisa5	1.34821e-16	0.524276	0.422	0.318	2.20243e-12	CoEC_II
Jund	2.07788e-16	-0.476651	0.344	0.454	3.39442e-12	CoEC_II
Erh	7.88915e-13	-0.308814	0.455	0.565	1.28877e-08	CoEC_II
Uqcrh	2.06102e-12	-0.340207	0.573	0.674	3.36688e-08	CoEC_II
Fabp4	2.65162e-222	-2.75117	0.163	0.636	4.33168e-218	Endoc_I
H19	3.03939e-189	1.09738	0.947	0.71	4.96514e-185	Endoc_I
Cd36	1.40102e-180	-2.46836	0.087	0.504	2.2887e-176	Endoc_I
H2-D1	6.38866e-169	-1.98713	0.134	0.546	1.04365e-164	Endoc_I
Tspan13	1.23051e-161	-1.7398	0.12	0.522	2.01016e-157	Endoc_I
Ly6e	6.19692e-157	-2.05029	0.096	0.485	1.01233e-152	Endoc_I
Ly6c1	1.87029e-150	-2.45006	0.054	0.41	3.05531e-146	Endoc_I
Gpihbp1	8.31028e-149	-2.24066	0.084	0.458	1.35757e-144	Endoc_I
Sparcl1	9.95851e-149	-1.98092	0.074	0.447	1.62682e-144	Endoc_I
Cldn5	1.26969e-138	-2.21157	0.045	0.373	2.07416e-134	Endoc_I
Cav1	5.44697e-135	-1.44495	0.274	0.647	8.89817e-131	Endoc_I
Ly6a	1.22189e-132	-2.16106	0.045	0.371	1.99609e-128	Endoc_I
Sparc	1.64096e-125	-1.28282	0.475	0.792	2.68067e-121	Endoc_I
Cd81	1.19504e-122	-1.17769	0.498	0.795	1.95223e-118	Endoc_I
Ifitm3	4.46321e-119	-1.26308	0.31	0.657	7.2911e-115	Endoc_I
Igfbp7	1.94032e-116	-1.94981	0.038	0.331	3.16971e-112	Endoc_I
Cav2	7.57511e-116	-1.31087	0.151	0.5	1.23747e-111	Endoc_I
Rgcc	9.29957e-116	-1.71769	0.048	0.354	1.51918e-111	Endoc_I
Igf2	4.93936e-114	1.08672	0.789	0.585	8.06894e-110	Endoc_I
Dusp1	2.541e-109	-1.50676	0.103	0.414	4.15097e-105	Endoc_I
Myl12a	5.29524e-108	-0.957606	0.348	0.716	8.6503e-104	Endoc_I
Tspan7	7.93937e-107	-1.37872	0.063	0.355	1.29698e-102	Endoc_I
Ubc	2.98041e-106	-1.05703	0.224	0.576	4.8688e-102	Endoc_I
S100a16	6.02927e-105	-1.06107	0.189	0.544	9.84942e-101	Endoc_I
Esam	1.76912e-103	-1.05494	0.215	0.574	2.89004e-99	Endoc_I
Cd34	1.84018e-103	-1.14574	0.172	0.511	3.00612e-99	Endoc_I
Tuba1a	2.19277e-103	-1.06251	0.165	0.508	3.58211e-99	Endoc_I
Rbp7	1.34977e-102	-2.15112	0.036	0.298	2.20498e-98	Endoc_I
Slc9a3r2	2.04087e-102	-1.14043	0.162	0.503	3.33396e-98	Endoc_I
Mgll	7.50367e-102	-1.44075	0.041	0.315	1.2258e-97	Endoc_I
Calm1	7.22131e-100	-0.846607	0.472	0.798	1.17967e-95	Endoc_I
Ehd2	4.66129e-99	-0.984366	0.142	0.461	7.61468e-95	Endoc_I
Aqp1	2.95616e-97	-1.62726	0.062	0.342	4.82918e-93	Endoc_I
Fkbp1a	8.79718e-96	-0.9178	0.394	0.732	1.43711e-91	Endoc_I
Kitl	5.20838e-94	-1.17371	0.045	0.303	8.5084e-90	Endoc_I
Hnrnpf	3.29114e-91	-0.830482	0.206	0.55	5.37641e-87	Endoc_I
Sgk1	2.84376e-90	-1.17565	0.093	0.375	4.64556e-86	Endoc_I
Cd9	3.0257e-90	-0.9794	0.182	0.51	4.94278e-86	Endoc_I
Cd300lg	2.21354e-89	-1.28764	0.064	0.325	3.61605e-85	Endoc_I
Rhoc	3.36175e-89	-0.92605	0.16	0.476	5.49175e-85	Endoc_I
Pls3	5.65094e-88	-1.02209	0.048	0.286	9.23137e-84	Endoc_I
Srgn	8.04844e-88	-1.32224	0.033	0.267	1.31479e-83	Endoc_I
B2m	1.23437e-87	-1.17748	0.425	0.747	2.01646e-83	Endoc_I
Psap	2.47896e-87	-0.733937	0.186	0.507	4.04964e-83	Endoc_I
1810011O10Rik	1.48735e-86	-1.20744	0.05	0.294	2.42974e-82	Endoc_I
H2-K1	4.3049e-86	-1.45611	0.046	0.272	7.03248e-82	Endoc_I
Cd200	2.63659e-85	-1.16027	0.129	0.417	4.30714e-81	Endoc_I
Lims2	4.26216e-85	-1.3385	0.03	0.258	6.96266e-81	Endoc_I
Anxa5	2.34459e-84	-0.833447	0.171	0.504	3.83012e-80	Endoc_I
Tpm4	8.44198e-83	-0.778468	0.327	0.657	1.37908e-78	Endoc_I
Id1	5.1034e-82	-1.03059	0.151	0.449	8.33692e-78	Endoc_I
Plagl1	5.74546e-82	1.18292	0.617	0.414	9.38578e-78	Endoc_I
Tinagl1	1.15632e-81	-1.08517	0.068	0.315	1.88896e-77	Endoc_I
Plpp1	4.37158e-81	-0.983108	0.064	0.313	7.14142e-77	Endoc_I
Gimap4	4.38202e-80	-0.92707	0.071	0.316	7.15846e-76	Endoc_I
Ptma	4.48378e-80	-0.593427	0.794	0.949	7.3247e-76	Endoc_I
Actg1	5.96602e-79	-0.649921	0.607	0.877	9.7461e-75	Endoc_I
2007-09-01	7.99238e-79	-0.75365	0.14	0.434	1.30563e-74	Endoc_I
Anxa2	2.03939e-77	-0.803644	0.235	0.557	3.33155e-73	Endoc_I
Myl6	5.81548e-77	-0.721743	0.541	0.827	9.50017e-73	Endoc_I
Ostf1	6.16292e-77	-0.76553	0.126	0.417	1.00677e-72	Endoc_I
Icam2	1.21957e-76	-0.717406	0.222	0.56	1.99229e-72	Endoc_I
Ctnnbip1	2.38708e-76	-0.892972	0.112	0.386	3.89954e-72	Endoc_I
Fscn1	1.02314e-75	-0.819198	0.148	0.424	1.6714e-71	Endoc_I
Myct1	1.0852e-75	-0.886642	0.075	0.316	1.77278e-71	Endoc_I
Cyb5r3	1.06047e-74	-0.790365	0.118	0.377	1.73238e-70	Endoc_I
Hspb1	1.22593e-74	-1.28562	0.06	0.27	2.00267e-70	Endoc_I
Dnaja1	1.71509e-74	-0.689417	0.217	0.552	2.80176e-70	Endoc_I
Ptp4a3	2.08872e-74	-1.00703	0.068	0.31	3.41214e-70	Endoc_I
Ptrf	3.4615e-74	-0.816455	0.145	0.437	5.6547e-70	Endoc_I
Crip1	5.1951e-74	-1.02519	0.397	0.711	8.48672e-70	Endoc_I
Arpc2	9.8254e-74	-0.663446	0.227	0.553	1.60508e-69	Endoc_I
Pkm	1.77466e-73	-0.660737	0.159	0.443	2.89909e-69	Endoc_I
2004-09-01	1.93886e-73	-0.900145	0.039	0.252	3.16732e-69	Endoc_I
Tspo	1.20597e-72	-0.784434	0.087	0.334	1.97007e-68	Endoc_I
Gnb2	4.59011e-72	-0.663638	0.269	0.594	7.4984e-68	Endoc_I
Adgrl4	1.42915e-71	-0.844601	0.058	0.27	2.33466e-67	Endoc_I
Hspa8	1.99485e-71	-0.663683	0.472	0.794	3.25879e-67	Endoc_I
Ldha	2.43185e-71	-0.631092	0.241	0.561	3.97266e-67	Endoc_I
Cltb	9.08856e-71	-0.794896	0.05	0.267	1.48471e-66	Endoc_I
Slc25a5	4.06089e-70	-0.76623	0.219	0.528	6.63387e-66	Endoc_I
Ptprb	4.59527e-70	-0.974142	0.06	0.273	7.50684e-66	Endoc_I
Tmem88	5.46121e-70	-0.833566	0.133	0.401	8.92143e-66	Endoc_I
Cyyr1	8.53931e-70	-0.958711	0.059	0.283	1.39498e-65	Endoc_I
Myl12b	2.03605e-69	-0.698022	0.174	0.468	3.3261e-65	Endoc_I
Gimap6	5.30153e-69	-0.73748	0.167	0.46	8.66058e-65	Endoc_I
Tmbim6	8.45947e-69	-0.689241	0.202	0.516	1.38194e-64	Endoc_I
Jam2	8.59937e-69	-0.910712	0.048	0.261	1.40479e-64	Endoc_I
Ndufa8	8.70908e-69	-0.540374	0.162	0.431	1.42271e-64	Endoc_I
Cyba	1.91208e-68	-0.689374	0.107	0.363	3.12358e-64	Endoc_I
Uqcrb	4.47678e-68	-0.618245	0.271	0.594	7.31327e-64	Endoc_I
Ifngr1	5.21202e-67	-0.746692	0.053	0.252	8.51435e-63	Endoc_I
Fxyd5	1.1454e-66	-0.841066	0.067	0.277	1.87112e-62	Endoc_I
Atp5b	1.15671e-66	-0.603152	0.259	0.588	1.8896e-62	Endoc_I
Cd47	3.54916e-66	-0.671036	0.068	0.285	5.79791e-62	Endoc_I
Hnrnpk	5.90456e-66	-0.585631	0.324	0.641	9.64568e-62	Endoc_I
Lpl	6.09828e-66	-1.01349	0.055	0.263	9.96214e-62	Endoc_I
Arl6ip5	1.31395e-65	-0.626608	0.109	0.35	2.14648e-61	Endoc_I
Tcf15	2.0937e-65	-0.791992	0.091	0.332	3.42027e-61	Endoc_I
Tprgl	2.94539e-65	-0.604072	0.119	0.374	4.81158e-61	Endoc_I
Gng11	5.03473e-65	-0.755547	0.426	0.711	8.22473e-61	Endoc_I
Apoe	6.67766e-65	0.642248	0.707	0.508	1.09086e-60	Endoc_I
Tmem59	8.40132e-65	-0.601407	0.237	0.548	1.37244e-60	Endoc_I
Psmd7	1.10181e-64	-0.496779	0.094	0.309	1.79991e-60	Endoc_I
S100a13	2.22876e-64	-0.540461	0.193	0.478	3.6409e-60	Endoc_I
Sepp1	3.97102e-64	-0.707559	0.218	0.508	6.48706e-60	Endoc_I
Mfge8	6.44155e-64	-0.673603	0.151	0.418	1.05229e-59	Endoc_I
Aldoa	1.21748e-63	-0.562213	0.23	0.53	1.98887e-59	Endoc_I
Anxa3	2.22281e-63	-0.762929	0.082	0.299	3.63118e-59	Endoc_I
Ubb	2.31156e-63	-0.508402	0.753	0.929	3.77617e-59	Endoc_I
Psmb3	2.49331e-63	-0.52036	0.166	0.453	4.07307e-59	Endoc_I
Ets1	2.66466e-63	-0.599456	0.129	0.384	4.35298e-59	Endoc_I
Anp32a	2.89365e-63	-0.552369	0.232	0.538	4.72707e-59	Endoc_I
F11r	4.38051e-63	-0.598834	0.143	0.41	7.156e-59	Endoc_I
Prr13	2.03414e-62	-0.778428	0.08	0.308	3.32297e-58	Endoc_I
Myadm	2.48805e-62	-0.684735	0.101	0.335	4.06448e-58	Endoc_I
Pdia3	2.53687e-62	-0.555315	0.204	0.491	4.14422e-58	Endoc_I
Adam15	3.66637e-62	-0.74235	0.097	0.332	5.98939e-58	Endoc_I
Tmod3	3.71356e-62	-0.668387	0.097	0.334	6.06647e-58	Endoc_I
Cdh5	1.34106e-61	-0.69697	0.335	0.656	2.19075e-57	Endoc_I
Dusp3	1.40914e-61	-0.709038	0.171	0.446	2.30197e-57	Endoc_I
Arpc5	1.60004e-61	-0.468597	0.172	0.436	2.61382e-57	Endoc_I
Ushbp1	1.7839e-61	-0.736578	0.054	0.25	2.91418e-57	Endoc_I
Rhoa	2.16646e-61	-0.587294	0.265	0.574	3.53912e-57	Endoc_I
Btg2	3.55249e-61	-0.807405	0.094	0.311	5.80335e-57	Endoc_I
Taldo1	3.55654e-61	-0.557883	0.075	0.286	5.80996e-57	Endoc_I
Tpm3	6.77467e-61	-0.544464	0.24	0.544	1.10671e-56	Endoc_I
Eno1	1.15284e-60	-0.606457	0.098	0.326	1.88329e-56	Endoc_I
Gdi2	1.30455e-60	-0.506849	0.18	0.455	2.13112e-56	Endoc_I
Vdac3	1.3588e-60	-0.467753	0.112	0.344	2.21974e-56	Endoc_I
Ctnnb1	3.24826e-60	-0.489235	0.197	0.476	5.30636e-56	Endoc_I
Hprt	3.53987e-60	-0.594071	0.064	0.264	5.78273e-56	Endoc_I
Rhob	5.07881e-60	-0.641584	0.122	0.35	8.29674e-56	Endoc_I
Capzb	5.26581e-60	-0.45718	0.173	0.44	8.60222e-56	Endoc_I
Kdr	5.83476e-60	-0.617787	0.189	0.451	9.53166e-56	Endoc_I
Eif4a1	7.73105e-60	-0.610248	0.317	0.618	1.26294e-55	Endoc_I
Cst3	7.87625e-60	-0.79784	0.314	0.629	1.28666e-55	Endoc_I
mt-Nd1	8.69151e-60	-0.526642	0.816	0.953	1.41984e-55	Endoc_I
Tmem123	2.01717e-59	-0.563657	0.06	0.26	3.29525e-55	Endoc_I
Csrp1	3.0459e-59	-0.602682	0.113	0.35	4.97578e-55	Endoc_I
Prdx1	3.43436e-59	-0.56919	0.415	0.734	5.61037e-55	Endoc_I
Arhgdia	3.73937e-59	-0.477333	0.2	0.484	6.10864e-55	Endoc_I
Hsp90aa1	4.77956e-59	-0.577043	0.172	0.442	7.80788e-55	Endoc_I
Mapre1	5.73589e-59	-0.467081	0.105	0.338	9.37015e-55	Endoc_I
Arl6ip1	6.26399e-59	-0.583535	0.138	0.371	1.02329e-54	Endoc_I
Pea15a	8.34179e-59	-0.559346	0.133	0.389	1.36271e-54	Endoc_I
Actn4	1.05604e-58	-0.495481	0.124	0.358	1.72515e-54	Endoc_I
Itgb1	1.31016e-58	-0.61971	0.214	0.524	2.14028e-54	Endoc_I
Psme1	1.3301e-58	-0.511674	0.095	0.295	2.17285e-54	Endoc_I
Cct7	1.78831e-58	-0.466341	0.098	0.325	2.92139e-54	Endoc_I
Bzw1	2.49665e-58	-0.454925	0.126	0.371	4.07852e-54	Endoc_I
Nfkbia	2.70138e-58	-0.715951	0.12	0.354	4.41298e-54	Endoc_I
Clic4	3.59704e-58	-0.603261	0.113	0.342	5.87613e-54	Endoc_I
Arpc1b	3.76471e-58	-0.50636	0.26	0.566	6.15003e-54	Endoc_I
Bcam	5.22234e-58	-0.752218	0.075	0.28	8.53121e-54	Endoc_I
App	9.97675e-58	-0.524643	0.189	0.465	1.6298e-53	Endoc_I
Uqcrc1	1.96478e-57	-0.412257	0.117	0.347	3.20966e-53	Endoc_I
Cnn3	3.15753e-57	-0.499691	0.193	0.469	5.15814e-53	Endoc_I
Sypl	3.28426e-57	-0.483493	0.13	0.377	5.36517e-53	Endoc_I
Wdr1	3.97958e-57	-0.536513	0.069	0.27	6.50105e-53	Endoc_I
Shisa5	6.97902e-57	-0.533819	0.123	0.359	1.14009e-52	Endoc_I
Bnip2	1.90693e-56	-0.50704	0.117	0.346	3.11515e-52	Endoc_I
Med28	3.62947e-56	-0.369296	0.113	0.332	5.92911e-52	Endoc_I
Ywhah	3.66318e-56	-0.517897	0.201	0.473	5.98416e-52	Endoc_I
Rabac1	4.15031e-56	-0.500064	0.16	0.421	6.77995e-52	Endoc_I
Pecam1	5.25589e-56	-0.559874	0.27	0.57	8.58602e-52	Endoc_I
Psma7	6.01116e-56	-0.455717	0.245	0.551	9.81983e-52	Endoc_I
Dazap2	7.26667e-56	-0.47675	0.124	0.354	1.18708e-51	Endoc_I
Tmem50a	7.37816e-56	-0.386157	0.175	0.434	1.2053e-51	Endoc_I
Ctnna1	1.38491e-55	-0.496229	0.12	0.357	2.26239e-51	Endoc_I
Mdh2	2.11926e-55	-0.456266	0.125	0.366	3.46203e-51	Endoc_I
Prkar1a	2.33348e-55	-0.462777	0.177	0.443	3.81197e-51	Endoc_I
Ltbp4	2.77083e-55	-0.76633	0.14	0.36	4.52643e-51	Endoc_I
Fkbp3	2.85637e-55	-0.587569	0.112	0.345	4.66617e-51	Endoc_I
Sdcbp	5.54922e-55	-0.452908	0.182	0.448	9.0652e-51	Endoc_I
Kif5b	1.46999e-54	-0.433505	0.12	0.335	2.40137e-50	Endoc_I
Laptm4a	1.82151e-54	-0.55375	0.335	0.648	2.97562e-50	Endoc_I
Tuba1b	2.90416e-54	-0.638377	0.237	0.51	4.74423e-50	Endoc_I
Jup	4.42487e-54	-0.654874	0.085	0.291	7.22846e-50	Endoc_I
Tmed2	5.65671e-54	-0.35421	0.217	0.485	9.2408e-50	Endoc_I
Epas1	1.24584e-53	-0.675734	0.107	0.322	2.0352e-49	Endoc_I
Timp3	1.68544e-53	-0.671739	0.146	0.38	2.75333e-49	Endoc_I
Cox5a	1.78234e-53	-0.37348	0.197	0.461	2.91164e-49	Endoc_I
Cdkn1c	2.74196e-53	0.727715	0.726	0.591	4.47927e-49	Endoc_I
Psmb5	2.785e-53	-0.42844	0.114	0.332	4.54958e-49	Endoc_I
Itm2b	3.9593e-53	-0.564478	0.561	0.801	6.46791e-49	Endoc_I
Prdx4	4.87927e-53	-0.461344	0.091	0.293	7.97078e-49	Endoc_I
Ier2	6.31521e-53	-0.671293	0.166	0.418	1.03165e-48	Endoc_I
Ap2m1	6.51603e-53	-0.403247	0.167	0.413	1.06446e-48	Endoc_I
Arf1	1.11377e-52	-0.422364	0.229	0.518	1.81945e-48	Endoc_I
Hsp90b1	1.15336e-52	-0.461574	0.21	0.482	1.88412e-48	Endoc_I
Yipf4	1.70987e-52	-0.425595	0.084	0.28	2.79325e-48	Endoc_I
Ctsz	4.23455e-52	-0.478035	0.098	0.314	6.91756e-48	Endoc_I
Psma1	4.74043e-52	-0.336015	0.116	0.328	7.74396e-48	Endoc_I
Atp5a1	6.02271e-52	-0.390664	0.185	0.448	9.83869e-48	Endoc_I
Cxx1a	7.22512e-52	-0.504654	0.1	0.305	1.1803e-47	Endoc_I
Nck1	9.3132e-52	-0.47386	0.079	0.261	1.5214e-47	Endoc_I
Podxl	1.02359e-51	-0.678662	0.076	0.259	1.67213e-47	Endoc_I
Ccnd1	1.51047e-51	-0.60405	0.092	0.29	2.4675e-47	Endoc_I
Rab7	1.64305e-51	-0.490703	0.124	0.349	2.68409e-47	Endoc_I
Capza2	3.01382e-51	-0.382508	0.172	0.426	4.92337e-47	Endoc_I
Pon2	4.01685e-51	-0.477695	0.083	0.274	6.56193e-47	Endoc_I
Hspa5	4.44908e-51	-0.494466	0.193	0.458	7.26801e-47	Endoc_I
Klf6	5.38077e-51	-0.516566	0.093	0.283	8.79003e-47	Endoc_I
Dnajc8	5.48828e-51	-0.454461	0.139	0.374	8.96565e-47	Endoc_I
Psme2	5.58687e-51	-0.45263	0.106	0.315	9.12671e-47	Endoc_I
Adipor1	6.36962e-51	-0.43245	0.131	0.366	1.04054e-46	Endoc_I
Fermt2	7.21638e-51	-0.360607	0.128	0.346	1.17887e-46	Endoc_I
Actr3	8.55936e-51	-0.439202	0.108	0.322	1.39826e-46	Endoc_I
Rap1a	8.64562e-51	-0.382971	0.166	0.415	1.41235e-46	Endoc_I
Flt1	1.00027e-50	-0.469353	0.184	0.424	1.63404e-46	Endoc_I
Sdhb	2.42913e-50	-0.391496	0.106	0.314	3.96823e-46	Endoc_I
Idh2	3.05218e-50	-0.370161	0.085	0.266	4.98604e-46	Endoc_I
Psma2	3.16205e-50	-0.312635	0.152	0.391	5.16552e-46	Endoc_I
Puf60	3.40657e-50	-0.391112	0.072	0.25	5.56498e-46	Endoc_I
Etfb	5.28451e-50	-0.449363	0.103	0.311	8.63277e-46	Endoc_I
Psmc3	6.55221e-50	-0.402497	0.108	0.312	1.07037e-45	Endoc_I
Chmp5	7.89615e-50	-0.367448	0.134	0.36	1.28991e-45	Endoc_I
Psmb2	7.97971e-50	-0.351438	0.186	0.444	1.30356e-45	Endoc_I
Prmt1	8.40451e-50	-0.403485	0.103	0.31	1.37296e-45	Endoc_I
Ndufc2	1.31762e-49	-0.390858	0.202	0.47	2.15247e-45	Endoc_I
Vps29	2.36332e-49	-0.411751	0.096	0.294	3.86072e-45	Endoc_I
Slc6a6	2.37594e-49	-0.811636	0.088	0.274	3.88134e-45	Endoc_I
Wasf2	2.72023e-49	-0.485432	0.159	0.405	4.44377e-45	Endoc_I
Rab18	5.02469e-49	-0.345333	0.117	0.324	8.20833e-45	Endoc_I
Ssb	6.10756e-49	-0.346496	0.134	0.348	9.97732e-45	Endoc_I
H1f0	6.76962e-49	-0.606336	0.167	0.405	1.10588e-44	Endoc_I
Rsu1	1.17419e-48	-0.460137	0.144	0.383	1.91816e-44	Endoc_I
Psmc4	1.75446e-48	-0.448634	0.078	0.268	2.86609e-44	Endoc_I
Psma6	1.92464e-48	-0.363013	0.1	0.301	3.14409e-44	Endoc_I
Junb	1.93441e-48	-0.92679	0.129	0.331	3.16005e-44	Endoc_I
Sri	2.14261e-48	-0.321726	0.167	0.423	3.50017e-44	Endoc_I
Bcap31	3.63353e-48	-0.395706	0.108	0.315	5.93573e-44	Endoc_I
Cct5	3.87255e-48	-0.324773	0.116	0.324	6.3262e-44	Endoc_I
Lxn	3.91447e-48	-0.552608	0.068	0.254	6.39469e-44	Endoc_I
Msn	3.96703e-48	-0.426407	0.247	0.52	6.48054e-44	Endoc_I
Pdcd10	5.55802e-48	-0.392808	0.09	0.277	9.07958e-44	Endoc_I
Rpn2	5.98865e-48	-0.417639	0.099	0.298	9.78305e-44	Endoc_I
Ndufs5	6.5417e-48	-0.319985	0.211	0.467	1.06865e-43	Endoc_I
Pdia6	9.86724e-48	-0.384651	0.193	0.451	1.61191e-43	Endoc_I
Plk2	1.7754e-47	-0.532815	0.135	0.346	2.90029e-43	Endoc_I
Serinc1	2.05215e-47	-0.378326	0.107	0.299	3.35238e-43	Endoc_I
Arpc4	2.10798e-47	-0.358585	0.161	0.403	3.4436e-43	Endoc_I
Adgrf5	2.60347e-47	-0.522503	0.137	0.352	4.25303e-43	Endoc_I
Chmp2a	3.47251e-47	-0.411886	0.14	0.375	5.67269e-43	Endoc_I
Psma3	3.88409e-47	-0.342415	0.178	0.43	6.34505e-43	Endoc_I
Smco4	4.23622e-47	-0.546331	0.079	0.26	6.92029e-43	Endoc_I
Rab5c	9.24487e-47	-0.387604	0.111	0.313	1.51024e-42	Endoc_I
Ppia	1.00316e-46	-0.431353	0.785	0.943	1.63876e-42	Endoc_I
Syf2	1.0856e-46	-0.417929	0.09	0.275	1.77344e-42	Endoc_I
Reep5	1.08845e-46	-0.380965	0.125	0.351	1.77809e-42	Endoc_I
Rap1b	1.21634e-46	-0.361984	0.184	0.428	1.98701e-42	Endoc_I
Ppp1ca	1.75291e-46	-0.345387	0.229	0.506	2.86356e-42	Endoc_I
Map1lc3b	1.97412e-46	-0.405669	0.239	0.511	3.22493e-42	Endoc_I
Mpzl1	2.38395e-46	-0.296008	0.116	0.319	3.89442e-42	Endoc_I
Ranbp1	2.40031e-46	-0.389025	0.241	0.509	3.92114e-42	Endoc_I
Cdc42	2.57514e-46	-0.48985	0.297	0.607	4.20674e-42	Endoc_I
Dbi	4.47111e-46	-0.366573	0.171	0.419	7.30401e-42	Endoc_I
Ybx1	6.94468e-46	-0.48337	0.444	0.716	1.13448e-41	Endoc_I
Vdac2	8.83659e-46	-0.317047	0.131	0.344	1.44355e-41	Endoc_I
Sptbn1	9.29296e-46	-0.354679	0.265	0.545	1.5181e-41	Endoc_I
Rbm8a	1.30721e-45	-0.271149	0.148	0.364	2.13545e-41	Endoc_I
Tax1bp3	1.63319e-45	-0.344694	0.16	0.397	2.66798e-41	Endoc_I
Atp6v1g1	1.67775e-45	-0.315023	0.206	0.457	2.74078e-41	Endoc_I
Tcf4	2.12122e-45	-0.45657	0.254	0.533	3.46523e-41	Endoc_I
Arpc3	5.26476e-45	-0.410594	0.287	0.581	8.60051e-41	Endoc_I
Capns1	6.48727e-45	-0.417624	0.232	0.509	1.05976e-40	Endoc_I
Hspg2	6.62609e-45	-0.423751	0.225	0.486	1.08244e-40	Endoc_I
Dynlt3	7.3604e-45	-0.369846	0.083	0.269	1.2024e-40	Endoc_I
Smim14	1.07084e-44	-0.396337	0.109	0.302	1.74932e-40	Endoc_I
Bax	1.73198e-44	-0.331882	0.158	0.378	2.82937e-40	Endoc_I
Prkcdbp	2.01341e-44	-0.370996	0.165	0.405	3.28911e-40	Endoc_I
Cd151	3.25088e-44	-0.261982	0.182	0.414	5.31064e-40	Endoc_I
Ddx5	4.03241e-44	-0.40461	0.332	0.638	6.58734e-40	Endoc_I
Tsc22d3	4.15024e-44	-0.51669	0.151	0.36	6.77984e-40	Endoc_I
Lgals9	5.53318e-44	-0.400775	0.157	0.382	9.03901e-40	Endoc_I
Hnrnpa3	6.65833e-44	-0.419343	0.233	0.494	1.0877e-39	Endoc_I
Dstn	1.09979e-43	-0.338121	0.207	0.454	1.79662e-39	Endoc_I
Ppp1cc	1.2045e-43	-0.331838	0.13	0.34	1.96768e-39	Endoc_I
Ech1	1.25151e-43	-0.386842	0.091	0.272	2.04446e-39	Endoc_I
Calm3	1.33467e-43	-0.385924	0.148	0.38	2.18031e-39	Endoc_I
Mrpl33	1.4298e-43	-0.257702	0.158	0.383	2.33572e-39	Endoc_I
Slc29a1	1.88395e-43	-0.360335	0.098	0.285	3.07762e-39	Endoc_I
Cetn3	2.22967e-43	-0.254619	0.138	0.34	3.64239e-39	Endoc_I
Saraf	3.56582e-43	-0.322782	0.098	0.285	5.82513e-39	Endoc_I
Vamp3	3.63149e-43	-0.300525	0.109	0.295	5.9324e-39	Endoc_I
Rheb	5.09362e-43	-0.277448	0.174	0.405	8.32093e-39	Endoc_I
Atp5o	5.23675e-43	-0.259166	0.239	0.502	8.55475e-39	Endoc_I
Ctsb	6.52706e-43	-0.335848	0.189	0.427	1.06626e-38	Endoc_I
Hnrnpu	7.41729e-43	-0.308779	0.152	0.365	1.21169e-38	Endoc_I
Serinc3	7.55307e-43	-0.39987	0.222	0.477	1.23387e-38	Endoc_I
Atp6v0b	1.09661e-42	-0.271557	0.137	0.341	1.79142e-38	Endoc_I
Atp6v0e	1.13623e-42	-0.358088	0.188	0.444	1.85615e-38	Endoc_I
S100a10	1.17308e-42	-0.413233	0.319	0.594	1.91635e-38	Endoc_I
Cox6a1	1.27012e-42	-0.409047	0.377	0.685	2.07488e-38	Endoc_I
Ccdc85b	1.62072e-42	-0.471526	0.085	0.269	2.64761e-38	Endoc_I
Crip2	2.15279e-42	-0.510043	0.46	0.745	3.5168e-38	Endoc_I
H2afz	2.27693e-42	-0.653094	0.361	0.625	3.7196e-38	Endoc_I
Tonsl	2.46876e-42	-0.311729	0.105	0.288	4.03297e-38	Endoc_I
Ewsr1	2.75832e-42	-0.289275	0.124	0.322	4.50598e-38	Endoc_I
Cct8	4.07628e-42	-0.341038	0.087	0.259	6.65901e-38	Endoc_I
Actb	5.4435e-42	-0.773753	0.833	0.956	8.8925e-38	Endoc_I
Psmb6	6.64723e-42	-0.278435	0.196	0.435	1.08589e-37	Endoc_I
Sec11a	7.03442e-42	-0.306613	0.107	0.302	1.14914e-37	Endoc_I
Ywhaq	8.02843e-42	-0.363062	0.28	0.562	1.31152e-37	Endoc_I
Mapk3	1.13467e-41	-0.323807	0.174	0.402	1.8536e-37	Endoc_I
Atraid	1.42649e-41	-0.368718	0.092	0.266	2.33031e-37	Endoc_I
Nme1	1.43719e-41	-0.297203	0.136	0.343	2.3478e-37	Endoc_I
Ucp2	1.68099e-41	-0.441578	0.089	0.27	2.74606e-37	Endoc_I
Sh3glb1	2.1304e-41	-0.275397	0.209	0.457	3.48022e-37	Endoc_I
Fli1	2.51615e-41	-0.275724	0.12	0.311	4.11038e-37	Endoc_I
Dctn3	2.77384e-41	-0.28826	0.111	0.303	4.53134e-37	Endoc_I
Ywhae	2.85416e-41	-0.406551	0.319	0.611	4.66255e-37	Endoc_I
Sap18	3.225e-41	-0.320061	0.094	0.277	5.26836e-37	Endoc_I
Psma4	3.92075e-41	-0.311949	0.149	0.368	6.40494e-37	Endoc_I
Cmpk1	3.95261e-41	-0.287656	0.098	0.285	6.45698e-37	Endoc_I
1700020I14Rik	4.85881e-41	-0.368326	0.098	0.276	7.93736e-37	Endoc_I
Cnbp	6.53496e-41	-0.295039	0.27	0.542	1.06755e-36	Endoc_I
Serpinh1	1.18279e-40	-0.424482	0.386	0.668	1.93221e-36	Endoc_I
G3bp1	1.30078e-40	-0.278328	0.102	0.282	2.12495e-36	Endoc_I
Ppp1cb	1.41048e-40	-0.31585	0.122	0.322	2.30416e-36	Endoc_I
Fam198b	1.46063e-40	-0.388459	0.096	0.278	2.38609e-36	Endoc_I
Spcs2	1.6512e-40	-0.250698	0.169	0.398	2.6974e-36	Endoc_I
Cald1	1.76737e-40	-0.293874	0.192	0.427	2.88718e-36	Endoc_I
Kank3	1.97759e-40	-0.378552	0.104	0.282	3.23058e-36	Endoc_I
Tmco1	2.02818e-40	-0.316548	0.134	0.337	3.31324e-36	Endoc_I
Ssu72	2.04737e-40	-0.327667	0.118	0.313	3.34458e-36	Endoc_I
Ppp1r2	2.43655e-40	-0.378419	0.27	0.533	3.98035e-36	Endoc_I
Ypel3	4.50959e-40	-0.460833	0.101	0.274	7.36686e-36	Endoc_I
Prcp	8.94652e-40	-0.414733	0.115	0.305	1.4615e-35	Endoc_I
Oaz2	1.15555e-39	-0.385831	0.183	0.407	1.88771e-35	Endoc_I
Tsc22d1	1.60717e-39	-0.551106	0.256	0.497	2.62548e-35	Endoc_I
Ndufb10	1.64657e-39	-0.275787	0.137	0.355	2.68983e-35	Endoc_I
Psmd4	2.26037e-39	-0.251034	0.104	0.283	3.69254e-35	Endoc_I
Txnip	2.6696e-39	-0.403279	0.157	0.364	4.36105e-35	Endoc_I
Sin3b	5.3054e-39	-0.299474	0.103	0.277	8.6669e-35	Endoc_I
Rbm3	8.17734e-39	-0.438467	0.317	0.577	1.33585e-34	Endoc_I
Plpp3	9.247e-39	-0.374988	0.155	0.363	1.51059e-34	Endoc_I
Nudc	9.27401e-39	-0.282299	0.097	0.269	1.515e-34	Endoc_I
Ehd1	9.40559e-39	-0.395749	0.102	0.279	1.5365e-34	Endoc_I
Bst2	9.98978e-39	-0.347891	0.24	0.474	1.63193e-34	Endoc_I
Fn1	2.01471e-38	0.86883	0.556	0.445	3.29123e-34	Endoc_I
Litaf	3.42421e-38	-0.30977	0.102	0.285	5.59379e-34	Endoc_I
Atp1a1	4.38157e-38	-0.297231	0.101	0.268	7.15773e-34	Endoc_I
Mtdh	5.45348e-38	-0.287443	0.102	0.275	8.9088e-34	Endoc_I
Lamp1	1.01197e-37	-0.333989	0.186	0.409	1.65315e-33	Endoc_I
Mef2c	1.21519e-37	-0.255573	0.158	0.356	1.98514e-33	Endoc_I
Mrpl23	1.72592e-37	-0.377404	0.086	0.255	2.81947e-33	Endoc_I
Sdpr	2.23867e-37	-0.510311	0.416	0.665	3.6571e-33	Endoc_I
Arf5	2.32248e-37	-0.327008	0.31	0.592	3.794e-33	Endoc_I
Txn1	3.1012e-37	-0.323432	0.263	0.526	5.06613e-33	Endoc_I
Eif5a	3.149e-37	-0.33169	0.331	0.611	5.14421e-33	Endoc_I
Rab1a	3.7e-37	-0.258502	0.159	0.367	6.04432e-33	Endoc_I
Ets2	9.70545e-37	-0.271077	0.124	0.305	1.58548e-32	Endoc_I
Cracr2b	2.38327e-36	-0.293668	0.09	0.25	3.89332e-32	Endoc_I
Ran	2.50187e-36	-0.301724	0.247	0.487	4.08705e-32	Endoc_I
Gpi1	3.22789e-36	-0.328793	0.113	0.296	5.27309e-32	Endoc_I
Hmgb2	8.87828e-36	-0.711312	0.221	0.436	1.45036e-31	Endoc_I
Lsm2	1.32521e-35	-0.286599	0.112	0.281	2.16487e-31	Endoc_I
S1pr1	2.27352e-35	-0.309251	0.144	0.336	3.71402e-31	Endoc_I
Erh	2.81384e-35	-0.327507	0.313	0.579	4.59668e-31	Endoc_I
Dek	2.97434e-35	-0.28653	0.132	0.308	4.85888e-31	Endoc_I
Jun	3.40375e-35	-0.376333	0.2	0.415	5.56037e-31	Endoc_I
Sf3b2	5.31112e-35	-0.268313	0.097	0.266	8.67625e-31	Endoc_I
Mast4	7.06051e-35	-0.263493	0.118	0.29	1.15341e-30	Endoc_I
Nrp1	2.19133e-34	-0.366819	0.309	0.567	3.57976e-30	Endoc_I
Cfl1	5.39234e-34	-0.367528	0.574	0.825	8.80893e-30	Endoc_I
H3f3b	1.78863e-33	-0.387675	0.624	0.837	2.9219e-29	Endoc_I
Mdk	6.86192e-33	0.744314	0.469	0.343	1.12096e-28	Endoc_I
BC028528	1.57191e-32	-0.254736	0.155	0.344	2.56788e-28	Endoc_I
Hmgb1	1.87779e-32	-0.382089	0.581	0.821	3.06756e-28	Endoc_I
Lman2	4.85023e-32	-0.253999	0.096	0.255	7.92334e-28	Endoc_I
Pnkd	6.48226e-32	-0.251238	0.111	0.28	1.05894e-27	Endoc_I
Ube2s	8.38331e-32	-0.264901	0.222	0.444	1.3695e-27	Endoc_I
Igfbp5	1.18044e-31	0.786703	0.399	0.268	1.92836e-27	Endoc_I
2015-09-01	1.60296e-31	-0.289712	0.34	0.606	2.61859e-27	Endoc_I
Gapdh	2.85375e-31	-0.371481	0.337	0.612	4.66188e-27	Endoc_I
Sh3bgrl3	2.9537e-30	-0.291405	0.362	0.638	4.82517e-26	Endoc_I
Gm42418	5.62277e-30	-0.304803	0.259	0.483	9.18535e-26	Endoc_I
Klf2	6.12664e-30	-0.402711	0.282	0.502	1.00085e-25	Endoc_I
Fos	3.34319e-29	-0.598007	0.189	0.357	5.46144e-25	Endoc_I
Tm4sf1	1.45635e-28	-0.602023	0.448	0.669	2.3791e-24	Endoc_I
Eif1	4.73051e-28	-0.349085	0.689	0.886	7.72776e-24	Endoc_I
Tmem108	5.87531e-28	1.06769	0.319	0.21	9.59791e-24	Endoc_I
Ube2d3	6.28656e-28	-0.254818	0.322	0.581	1.02697e-23	Endoc_I
Hmg20b	1.56262e-27	-0.250387	0.104	0.259	2.55269e-23	Endoc_I
Pam	2.23186e-27	-0.31845	0.116	0.268	3.64597e-23	Endoc_I
Tagln2	2.66846e-27	-0.344259	0.414	0.666	4.35919e-23	Endoc_I
Npr3	1.7028e-26	0.908793	0.328	0.22	2.7817e-22	Endoc_I
mt-Co2	2.62386e-26	-0.311489	0.748	0.927	4.28634e-22	Endoc_I
Slc39a1	4.49637e-26	-0.363058	0.115	0.274	7.34526e-22	Endoc_I
Gnai2	3.91127e-24	-0.276157	0.39	0.653	6.38945e-20	Endoc_I
mt-Cytb	7.70855e-24	-0.302345	0.852	0.969	1.25927e-19	Endoc_I
Mgp	1.5063e-23	0.555248	0.45	0.329	2.46069e-19	Endoc_I
Id3	1.59784e-23	-0.317273	0.507	0.757	2.61023e-19	Endoc_I
Stmn1	2.97849e-23	-0.366254	0.24	0.419	4.86566e-19	Endoc_I
Calm2	6.74913e-23	-0.258791	0.432	0.683	1.10254e-18	Endoc_I
Gnas	8.0223e-21	-0.405225	0.59	0.792	1.31052e-16	Endoc_I
Atp5j	1.44677e-19	-0.256902	0.492	0.76	2.36345e-15	Endoc_I
Hes1	1.59914e-19	-0.302677	0.204	0.365	2.61236e-15	Endoc_I
mt-Nd4	1.61245e-18	-0.267329	0.722	0.906	2.6341e-14	Endoc_I
Tubb5	1.18526e-14	-0.269059	0.471	0.69	1.93624e-10	Endoc_I
Rps25	6.04825e-14	0.304219	0.791	0.892	9.88042e-10	Endoc_I
Atxn7l3b	1.15897e-11	0.253339	0.23	0.364	1.8933e-07	Endoc_I
Rpl8	3.13464e-10	0.280013	0.792	0.898	5.12075e-06	Endoc_I
Camta1	9.53882e-10	0.277723	0.161	0.261	1.55826e-05	Endoc_I
Dync1i2	2.44163e-08	0.258239	0.225	0.357	0.000398864	Endoc_I
Luc7l2	3.29588e-08	0.302519	0.215	0.333	0.000538415	Endoc_I
Nisch	9.66901e-08	0.276039	0.204	0.305	0.00157953	Endoc_I
Sod1	1.08893e-06	0.269442	0.214	0.316	0.0177887	Endoc_I
Vamp5	1.58664e-06	0.278044	0.217	0.324	0.0259194	Endoc_I
Sf3b5	7.42581e-06	0.323332	0.246	0.355	0.121308	Endoc_I
Grcc10	1.19242e-05	0.276845	0.222	0.327	0.194794	Endoc_I
Rnf7	1.73864e-05	0.253593	0.3	0.449	0.284025	Endoc_I
Rpl4	1.86667e-05	0.255968	0.737	0.848	0.30494	Endoc_I
Gnb2l1	0.000119128	0.371454	0.565	0.67	1	Endoc_I
Uba52	0.00027349	0.450454	0.535	0.654	1	Endoc_I
Zfp36l1	0.000390263	0.339919	0.303	0.43	1	Endoc_I
Sfr1	0.000836311	0.359484	0.276	0.396	1	Endoc_I
Nfib	0.00196736	0.33174	0.319	0.444	1	Endoc_I
Nfia	0.00219589	0.270976	0.259	0.367	1	Endoc_I
Ppdpf	0.00361326	0.307348	0.233	0.337	1	Endoc_I
Eif4a2	0.00464619	0.31909	0.328	0.448	1	Endoc_I
Rpl7a	0.0076138	0.300356	0.581	0.719	1	Endoc_I
Rpl23a-ps3	0.00767045	0.412672	0.545	0.677	1	Endoc_I
Snrpg	0.00991266	0.350415	0.574	0.688	1	Endoc_I
Apoe	0	1.99256	0.927	0.485	0	Endoc_II
Mgp	7.89123e-256	1.69757	0.773	0.293	1.28911e-251	Endoc_II
Cpe	5.61443e-199	1.88694	0.638	0.238	9.17173e-195	Endoc_II
Cfh	9.10978e-189	2.10559	0.49	0.113	1.48817e-184	Endoc_II
Fabp5	6.66964e-188	1.13768	0.951	0.801	1.08955e-183	Endoc_II
Id2	5.85742e-173	1.52971	0.67	0.298	9.56869e-169	Endoc_II
Plvap	3.46222e-171	1.51987	0.66	0.225	5.65588e-167	Endoc_II
Cdh11	9.87045e-168	1.33694	0.51	0.14	1.61244e-163	Endoc_II
Rbp1	1.93293e-167	1.29344	0.767	0.39	3.15764e-163	Endoc_II
Bgn	5.47291e-166	1.50696	0.584	0.186	8.94055e-162	Endoc_II
H19	2.29793e-157	0.846212	0.947	0.712	3.7539e-153	Endoc_II
Bace2	2.76493e-155	1.56117	0.448	0.118	4.51678e-151	Endoc_II
Ly6c1	1.18944e-150	-3.4389	0.043	0.408	1.94306e-146	Endoc_II
Fabp4	9.00008e-148	-3.899	0.331	0.613	1.47025e-143	Endoc_II
Hmcn1	1.81218e-145	1.31347	0.592	0.236	2.96037e-141	Endoc_II
Gpihbp1	1.47306e-144	-2.9115	0.1	0.453	2.40638e-140	Endoc_II
Sparcl1	2.79281e-142	-2.31339	0.097	0.441	4.56233e-138	Endoc_II
Igf2	9.23187e-139	0.821648	0.895	0.574	1.50812e-134	Endoc_II
Npr3	4.61069e-138	1.1887	0.562	0.195	7.53202e-134	Endoc_II
Ly6a	3.83205e-137	-3.04259	0.036	0.369	6.26004e-133	Endoc_II
Tmem108	6.349e-134	1.22427	0.55	0.185	1.03717e-129	Endoc_II
Rgcc	3.99863e-130	-2.5082	0.033	0.353	6.53215e-126	Endoc_II
Cd36	1.9628e-128	-2.80525	0.177	0.49	3.20643e-124	Endoc_II
Plagl1	1.54436e-124	0.956955	0.775	0.398	2.52286e-120	Endoc_II
Ctsh	6.2969e-120	1.30022	0.438	0.138	1.02866e-115	Endoc_II
Cdkn1c	7.88124e-117	0.9211	0.863	0.577	1.28748e-112	Endoc_II
Mdk	1.57304e-116	0.986046	0.694	0.319	2.56972e-112	Endoc_II
Tm4sf1	1.73466e-115	1.17927	0.818	0.624	2.83374e-111	Endoc_II
Colec11	3.8602e-109	1.09347	0.264	0.04	6.30603e-105	Endoc_II
Mgll	1.40662e-106	-1.7642	0.033	0.313	2.29786e-102	Endoc_II
Ly6e	2.39337e-105	-2.23966	0.182	0.472	3.9098e-101	Endoc_II
Fkbp1a	4.06641e-104	-1.15046	0.532	0.713	6.64288e-100	Endoc_II
Cldn5	9.0171e-104	-2.32747	0.075	0.367	1.47303e-99	Endoc_II
Igfbp4	3.59567e-100	0.792107	0.82	0.529	5.87388e-96	Endoc_II
Rbp7	1.24803e-98	-2.38072	0.031	0.296	2.03878e-94	Endoc_II
Ptn	1.33243e-98	1.44875	0.426	0.139	2.17665e-94	Endoc_II
Cav1	2.84156e-96	-1.5046	0.419	0.627	4.64197e-92	Endoc_II
Gng11	5.53315e-93	-1.19585	0.531	0.697	9.03896e-89	Endoc_II
Cytl1	6.12904e-93	1.61216	0.252	0.053	1.00124e-88	Endoc_II
1810011O10Rik	2.86024e-91	-1.59149	0.041	0.293	4.67249e-87	Endoc_II
Igfbp7	6.86297e-90	-2.06015	0.066	0.325	1.12113e-85	Endoc_II
Cd63	8.06766e-88	0.963779	0.582	0.316	1.31793e-83	Endoc_II
Lims2	1.50561e-87	-1.58805	0.026	0.256	2.45956e-83	Endoc_II
Cd300lg	1.65944e-86	-1.64679	0.071	0.322	2.71086e-82	Endoc_II
Tspan13	2.50791e-84	-1.6765	0.268	0.501	4.09693e-80	Endoc_II
Kitl	5.8375e-83	-1.32804	0.059	0.299	9.53614e-79	Endoc_II
Vwf	3.42173e-82	1.24412	0.293	0.075	5.58974e-78	Endoc_II
Mfap2	4.48787e-82	1.002	0.487	0.225	7.33138e-78	Endoc_II
Meis2	4.62844e-81	0.8643	0.355	0.118	7.56101e-77	Endoc_II
Gm1673	1.59732e-79	0.873103	0.577	0.284	2.60938e-75	Endoc_II
Kdr	5.74038e-77	-1.27277	0.197	0.448	9.37748e-73	Endoc_II
Tcf15	3.14381e-75	-1.30357	0.096	0.329	5.13572e-71	Endoc_II
Tmem2	6.33007e-75	0.810299	0.463	0.206	1.03408e-70	Endoc_II
Col23a1	5.37004e-74	0.952585	0.265	0.068	8.77249e-70	Endoc_II
Mdfi	2.65466e-73	0.781021	0.309	0.097	4.33665e-69	Endoc_II
Aqp1	8.45298e-73	-2.07722	0.104	0.335	1.38088e-68	Endoc_II
Maged2	9.63921e-73	0.940771	0.55	0.301	1.57466e-68	Endoc_II
Spint2	2.45788e-70	0.838268	0.267	0.077	4.01519e-66	Endoc_II
Tmem176b	3.01486e-70	0.868505	0.522	0.281	4.92507e-66	Endoc_II
Tmem88	1.58434e-69	-1.22293	0.152	0.396	2.58818e-65	Endoc_II
Cd34	5.30356e-69	-1.31851	0.285	0.495	8.6639e-65	Endoc_II
Srgn	1.57178e-68	-1.43871	0.054	0.262	2.56765e-64	Endoc_II
Mmp2	3.08716e-68	0.818862	0.301	0.097	5.04319e-64	Endoc_II
Rdx	7.89615e-66	0.748949	0.724	0.528	1.28991e-61	Endoc_II
Cd59a	1.1224e-65	0.811483	0.497	0.258	1.83355e-61	Endoc_II
Cgnl1	1.12444e-64	0.820598	0.364	0.151	1.83689e-60	Endoc_II
Tspan7	2.11033e-63	-1.38427	0.128	0.344	3.44743e-59	Endoc_II
Slc9a3r2	2.53108e-63	-1.34655	0.269	0.488	4.13477e-59	Endoc_II
Wbp5	3.211e-62	0.694567	0.743	0.545	5.24549e-58	Endoc_II
H2-D1	1.73134e-61	-1.3584	0.302	0.523	2.82831e-57	Endoc_II
Lpl	6.19592e-61	-1.31387	0.062	0.26	1.01217e-56	Endoc_II
Eln	7.90379e-61	0.829855	0.361	0.158	1.29116e-56	Endoc_II
Tmem176a	7.30293e-58	0.85949	0.347	0.141	1.19301e-53	Endoc_II
Rcn3	7.40372e-58	0.773366	0.327	0.124	1.20947e-53	Endoc_II
Tuba1a	4.6653e-57	-1.02945	0.274	0.493	7.62124e-53	Endoc_II
Mgst1	7.58052e-57	0.765303	0.321	0.132	1.23835e-52	Endoc_II
Dusp1	1.18303e-56	-1.46688	0.205	0.4	1.93259e-52	Endoc_II
Foxc1	4.02607e-56	0.680542	0.256	0.085	6.57699e-52	Endoc_II
Tpm4	4.9413e-56	-0.887347	0.505	0.634	8.07211e-52	Endoc_II
Ccdc80	5.22911e-56	0.807061	0.368	0.172	8.54227e-52	Endoc_II
Ptp4a3	9.04933e-56	-1.08035	0.106	0.304	1.4783e-51	Endoc_II
Ctsl	3.47253e-55	0.919751	0.59	0.417	5.67272e-51	Endoc_II
Ccnd1	3.85689e-54	-0.960762	0.091	0.289	6.30062e-50	Endoc_II
Cav2	7.32518e-54	-1.22156	0.303	0.48	1.19664e-49	Endoc_II
Gsta4	3.25448e-53	0.790991	0.265	0.091	5.31652e-49	Endoc_II
Col4a2	1.59489e-51	-0.925338	0.291	0.492	2.60541e-47	Endoc_II
Dusp3	1.94501e-51	-1.11874	0.235	0.436	3.17737e-47	Endoc_II
Lmo4	1.81152e-50	0.719304	0.412	0.2	2.95929e-46	Endoc_II
Col5a2	4.5997e-50	0.72951	0.403	0.195	7.51408e-46	Endoc_II
Ifitm3	2.0645e-48	-1.10292	0.51	0.631	3.37257e-44	Endoc_II
Jup	1.00944e-47	-0.89418	0.104	0.287	1.64901e-43	Endoc_II
Ptrf	2.25261e-47	-1.00893	0.239	0.424	3.67987e-43	Endoc_II
Col3a1	3.03447e-47	0.829253	0.25	0.091	4.9571e-43	Endoc_II
Fn1	8.1802e-47	0.465818	0.671	0.433	1.33632e-42	Endoc_II
Pdlim3	1.50152e-46	0.658687	0.297	0.122	2.45289e-42	Endoc_II
Gimap4	2.02518e-46	-1.04626	0.125	0.308	3.30833e-42	Endoc_II
Ctnnbip1	3.97925e-45	-0.970745	0.196	0.374	6.5005e-41	Endoc_II
Adam15	4.17941e-45	-0.904791	0.141	0.324	6.82748e-41	Endoc_II
Cyyr1	6.66174e-44	-1.02479	0.114	0.275	1.08826e-39	Endoc_II
Id1	5.4079e-43	-1.13956	0.247	0.436	8.83434e-39	Endoc_II
S100a16	5.44493e-43	-0.869799	0.356	0.521	8.89484e-39	Endoc_II
Emcn	2.26618e-42	0.673244	0.666	0.541	3.70203e-38	Endoc_II
Crip1	1.05128e-41	-0.87963	0.562	0.689	1.71737e-37	Endoc_II
Ece1	2.04891e-41	0.585852	0.527	0.34	3.3471e-37	Endoc_II
Adgrl4	4.15171e-41	-0.861188	0.1	0.264	6.78223e-37	Endoc_II
Igf2r	4.98048e-41	0.598341	0.475	0.277	8.13611e-37	Endoc_II
Phactr2	1.67501e-40	0.725056	0.425	0.242	2.73629e-36	Endoc_II
Il11ra1	1.44812e-39	0.679385	0.339	0.165	2.36565e-35	Endoc_II
Gabarapl1	4.43557e-39	0.693803	0.273	0.125	7.24595e-35	Endoc_II
Myct1	4.94899e-39	-0.88473	0.141	0.307	8.08468e-35	Endoc_II
Plpp1	1.98962e-38	-0.943503	0.135	0.303	3.25024e-34	Endoc_II
Cltb	2.23313e-38	-0.806795	0.101	0.259	3.64804e-34	Endoc_II
Sgk1	2.83532e-38	-1.17143	0.198	0.36	4.63178e-34	Endoc_II
Ngfrap1	6.99482e-38	0.727408	0.463	0.283	1.14267e-33	Endoc_II
Rhoc	8.22477e-38	-0.89592	0.302	0.457	1.3436e-33	Endoc_II
Acer2	1.53825e-37	0.574389	0.314	0.142	2.51288e-33	Endoc_II
Ets1	2.33295e-37	-0.754872	0.191	0.375	3.8111e-33	Endoc_II
Myl12a	2.81761e-37	-0.660365	0.574	0.687	4.60285e-33	Endoc_II
Ramp2	5.37827e-37	0.437458	0.827	0.721	8.78595e-33	Endoc_II
Il6st	7.06185e-37	0.744213	0.281	0.122	1.15362e-32	Endoc_II
Smco4	4.43775e-36	-0.779924	0.107	0.255	7.24951e-32	Endoc_II
Pls3	6.43966e-36	-0.875297	0.125	0.275	1.05198e-31	Endoc_II
Gja4	1.69095e-35	0.513041	0.257	0.122	2.76234e-31	Endoc_II
H2-K1	2.20227e-35	-0.949661	0.11	0.263	3.59763e-31	Endoc_II
Ctsd	4.96994e-35	0.705038	0.487	0.337	8.1189e-31	Endoc_II
Hspb1	5.8617e-35	-1.1551	0.116	0.261	9.57567e-31	Endoc_II
S100a13	9.1832e-35	-0.773958	0.304	0.463	1.50017e-30	Endoc_II
Myadm	7.75158e-34	-0.783428	0.171	0.324	1.2663e-29	Endoc_II
Tinagl1	2.45682e-33	-0.808417	0.155	0.303	4.01347e-29	Endoc_II
Ltbp1	2.65867e-33	0.478118	0.254	0.111	4.3432e-29	Endoc_II
Jam2	2.82618e-33	-0.863788	0.113	0.252	4.61685e-29	Endoc_II
Gimap6	5.54865e-33	-0.836247	0.289	0.443	9.06428e-29	Endoc_II
Sfr1	5.89891e-33	0.559721	0.518	0.367	9.63645e-29	Endoc_II
Ackr3	1.33426e-32	0.539496	0.307	0.163	2.17964e-28	Endoc_II
Esam	2.93152e-32	-0.801261	0.434	0.546	4.78893e-28	Endoc_II
Col4a1	4.00937e-32	-0.67725	0.482	0.622	6.54971e-28	Endoc_II
Klhl4	4.03776e-32	0.622483	0.335	0.189	6.59608e-28	Endoc_II
Ednrb	7.11197e-32	0.477281	0.476	0.31	1.16181e-27	Endoc_II
Blvrb	4.53941e-31	0.607489	0.289	0.141	7.41558e-27	Endoc_II
Maged1	5.02577e-31	0.616498	0.362	0.212	8.2101e-27	Endoc_II
Tcf4	9.95493e-31	-0.759237	0.378	0.516	1.62624e-26	Endoc_II
Pea15a	2.28757e-30	-0.674197	0.232	0.375	3.73697e-26	Endoc_II
Ostf1	2.30166e-30	-0.720943	0.255	0.4	3.75999e-26	Endoc_II
Aldh2	3.13787e-30	0.506596	0.269	0.131	5.12603e-26	Endoc_II
Emp3	2.34246e-29	0.552966	0.322	0.185	3.82664e-25	Endoc_II
Clic4	4.04201e-29	-0.657791	0.193	0.331	6.60303e-25	Endoc_II
Txndc5	4.47489e-29	0.568305	0.26	0.13	7.31018e-25	Endoc_II
Tfpi	7.52301e-29	0.605592	0.394	0.248	1.22896e-24	Endoc_II
Arhgdib	1.02796e-28	0.556819	0.316	0.175	1.67928e-24	Endoc_II
Sptbn1	3.43678e-28	-0.742561	0.385	0.528	5.61433e-24	Endoc_II
Kank3	4.1006e-28	-0.704057	0.138	0.276	6.69874e-24	Endoc_II
Smc4	4.39242e-28	0.588728	0.316	0.18	7.17546e-24	Endoc_II
Rgs3	5.51101e-28	0.521267	0.362	0.221	9.00279e-24	Endoc_II
Airn	5.62673e-28	0.523176	0.264	0.127	9.19183e-24	Endoc_II
Gm9493	5.72704e-28	0.478541	0.74	0.585	9.35569e-24	Endoc_II
Rhob	7.4936e-28	-0.822515	0.207	0.338	1.22415e-23	Endoc_II
Gpr182	7.95871e-28	0.571025	0.301	0.16	1.30013e-23	Endoc_II
Fam198b	1.05521e-27	-0.616217	0.138	0.272	1.72379e-23	Endoc_II
Fxyd5	1.33738e-27	-0.757873	0.129	0.268	2.18475e-23	Endoc_II
Podxl	2.37676e-27	-0.86838	0.119	0.253	3.88268e-23	Endoc_II
Wasf2	2.78255e-27	-0.777545	0.248	0.393	4.54557e-23	Endoc_II
Nr2f2	7.59448e-27	0.464752	0.304	0.159	1.24063e-22	Endoc_II
Cxx1a	8.895e-27	-0.675921	0.16	0.296	1.45309e-22	Endoc_II
Anxa3	1.95076e-26	-0.705383	0.155	0.289	3.18676e-22	Endoc_II
Postn	1.96652e-26	0.416479	0.25	0.124	3.2125e-22	Endoc_II
Slc25a5	2.3821e-26	-0.653654	0.385	0.507	3.8914e-22	Endoc_II
Ehd2	2.74483e-26	-0.649636	0.321	0.437	4.48396e-22	Endoc_II
Fstl1	1.00427e-25	0.417049	0.543	0.401	1.64058e-21	Endoc_II
Fscn1	3.55629e-25	-0.778767	0.289	0.405	5.80956e-21	Endoc_II
Ptprb	5.35293e-25	-0.82326	0.142	0.262	8.74454e-21	Endoc_II
Pbx1	7.12692e-25	0.466799	0.255	0.135	1.16425e-20	Endoc_II
Mef2c	8.48765e-25	-0.681811	0.214	0.348	1.38654e-20	Endoc_II
Btg2	2.34615e-24	-0.905094	0.173	0.3	3.83266e-20	Endoc_II
Smtnl2	2.98296e-24	0.447575	0.286	0.166	4.87297e-20	Endoc_II
Foxp1	2.26385e-23	0.406613	0.426	0.303	3.69823e-19	Endoc_II
Zfos1	3.58336e-23	0.483937	0.484	0.347	5.85378e-19	Endoc_II
Prr13	4.65872e-23	-0.655082	0.168	0.296	7.61049e-19	Endoc_II
Slc6a6	5.19234e-23	-0.988888	0.14	0.266	8.4822e-19	Endoc_II
Btg1	7.04191e-23	0.442213	0.611	0.486	1.15037e-18	Endoc_II
Tspan3	1.30566e-22	0.46869	0.329	0.2	2.13293e-18	Endoc_II
Tmem100	6.461e-22	0.35259	0.257	0.147	1.05547e-17	Endoc_II
Cdc42ep5	1.11216e-21	0.40907	0.266	0.148	1.81683e-17	Endoc_II
Eif4a2	1.49181e-21	0.493205	0.547	0.422	2.43703e-17	Endoc_II
Msn	2.91544e-21	-0.546056	0.399	0.5	4.76267e-17	Endoc_II
Cox7a2l	3.01316e-21	0.403953	0.656	0.554	4.9223e-17	Endoc_II
Phpt1	4.14399e-21	0.511661	0.328	0.2	6.76963e-17	Endoc_II
Rcn1	5.52881e-21	0.477519	0.301	0.189	9.03186e-17	Endoc_II
F2r	8.50482e-21	0.484981	0.462	0.343	1.38935e-16	Endoc_II
Itm2a	1.11461e-20	0.541067	0.3	0.179	1.82082e-16	Endoc_II
Ccdc85b	1.95791e-20	-0.529106	0.145	0.26	3.19844e-16	Endoc_II
Vamp5	2.83704e-20	0.484439	0.423	0.3	4.63459e-16	Endoc_II
BC028528	3.1931e-20	-0.582261	0.209	0.336	5.21625e-16	Endoc_II
Litaf	3.68048e-20	-0.486378	0.168	0.276	6.01243e-16	Endoc_II
Cd200	6.10778e-20	-0.93235	0.282	0.397	9.97767e-16	Endoc_II
Snx5	7.32439e-20	0.462573	0.304	0.188	1.19651e-15	Endoc_II
Kcnq1ot1	7.75589e-20	0.412153	0.358	0.228	1.267e-15	Endoc_II
Ppp1r2	1.13182e-19	-0.53052	0.404	0.515	1.84895e-15	Endoc_II
Cycs	3.0681e-19	-0.518827	0.279	0.406	5.01205e-15	Endoc_II
Stab1	5.40213e-19	0.467764	0.25	0.141	8.82492e-15	Endoc_II
Gngt2	2.89587e-18	-0.530288	0.325	0.452	4.73069e-14	Endoc_II
Nmt2	3.31329e-18	0.502913	0.262	0.155	5.41259e-14	Endoc_II
Ier2	8.34121e-18	-0.763744	0.295	0.401	1.36262e-13	Endoc_II
Lrpap1	8.54212e-18	0.427008	0.3	0.196	1.39544e-13	Endoc_II
Tuba1b	8.9799e-18	-0.771616	0.388	0.49	1.46696e-13	Endoc_II
Actn4	9.94944e-18	-0.523267	0.24	0.342	1.62534e-13	Endoc_II
Atp1b3	1.07011e-17	0.436442	0.398	0.287	1.74813e-13	Endoc_II
Calcrl	1.50616e-17	0.43732	0.294	0.191	2.46047e-13	Endoc_II
Marcks	2.67669e-17	0.354972	0.632	0.524	4.37263e-13	Endoc_II
Bcam	3.54831e-17	-0.653815	0.165	0.268	5.79653e-13	Endoc_II
Emilin1	6.10796e-17	0.427469	0.286	0.181	9.97797e-13	Endoc_II
Ptov1	6.88124e-17	0.400618	0.366	0.253	1.12412e-12	Endoc_II
Ucp2	8.28888e-17	-0.470613	0.155	0.261	1.35407e-12	Endoc_II
Csrp2	1.22648e-16	0.365409	0.363	0.249	2.00358e-12	Endoc_II
Nck1	3.01789e-16	-0.543452	0.15	0.251	4.93002e-12	Endoc_II
Ccnd2	4.85858e-16	0.477749	0.434	0.31	7.93697e-12	Endoc_II
Ets2	5.03772e-16	-0.511762	0.188	0.296	8.22961e-12	Endoc_II
Csrp1	7.40114e-16	-0.569283	0.229	0.334	1.20905e-11	Endoc_II
Sox4	9.94912e-16	0.419858	0.421	0.3	1.62529e-11	Endoc_II
Epas1	1.00661e-15	-0.644674	0.202	0.309	1.64439e-11	Endoc_II
Rpl9-ps6	1.14468e-15	0.382637	0.6	0.475	1.86994e-11	Endoc_II
Rps12-ps3	1.4876e-15	0.311959	0.698	0.588	2.43014e-11	Endoc_II
Fli1	9.14078e-15	-0.450499	0.196	0.3	1.49324e-10	Endoc_II
Dpysl2	3.0871e-14	-0.416722	0.232	0.333	5.04309e-10	Endoc_II
Hspg2	5.00853e-14	-0.609655	0.366	0.467	8.18193e-10	Endoc_II
Ogt	7.80221e-14	0.325517	0.316	0.215	1.27457e-09	Endoc_II
Rpl12	2.4353e-12	0.255087	0.827	0.719	3.97831e-08	Endoc_II
Igfbp5	0	2.573	0.802	0.232	0	Endoc_III
Cdkn1c	8.78447e-168	1.3394	0.904	0.577	1.43503e-163	Endoc_III
H19	1.70585e-166	0.934875	0.976	0.713	2.78668e-162	Endoc_III
Tmem108	5.71459e-152	1.27301	0.589	0.186	9.33535e-148	Endoc_III
Fabp5	1.68719e-144	1.01319	0.967	0.801	2.7562e-140	Endoc_III
Gpihbp1	3.46191e-143	-2.96634	0.08	0.45	5.65537e-139	Endoc_III
Fabp4	2.10272e-138	-3.58465	0.296	0.612	3.435e-134	Endoc_III
Ly6c1	1.60117e-134	-3.29209	0.044	0.402	2.61566e-130	Endoc_III
Cd36	1.9435e-132	-3.00308	0.137	0.489	3.1749e-128	Endoc_III
Mfap5	7.66808e-132	1.62358	0.375	0.083	1.25266e-127	Endoc_III
Ramp2	1.88903e-129	0.93087	0.901	0.715	3.08592e-125	Endoc_III
Igf2	2.39894e-129	0.883691	0.916	0.577	3.91891e-125	Endoc_III
Sparcl1	9.26754e-129	-2.33879	0.089	0.437	1.51394e-124	Endoc_III
Ly6e	6.1659e-124	-2.45139	0.127	0.473	1.00726e-119	Endoc_III
Ednrb	1.50394e-120	1.34304	0.636	0.297	2.45684e-116	Endoc_III
Ly6a	5.89503e-114	-2.86733	0.04	0.364	9.63011e-110	Endoc_III
Rgcc	2.28747e-112	-2.47062	0.033	0.348	3.73681e-108	Endoc_III
Cldn5	1.68886e-101	-2.43081	0.064	0.363	2.75892e-97	Endoc_III
Apoe	3.26374e-91	0.680414	0.813	0.503	5.33165e-87	Endoc_III
Igfbp7	7.91281e-88	-2.1511	0.05	0.322	1.29264e-83	Endoc_III
Cpe	5.72029e-86	1.02894	0.544	0.253	9.34467e-82	Endoc_III
Tspan6	4.11906e-84	1.05184	0.62	0.393	6.7289e-80	Endoc_III
Mgp	2.91752e-82	0.742327	0.638	0.313	4.76606e-78	Endoc_III
Tspan7	1.75719e-80	-1.60682	0.078	0.346	2.87055e-76	Endoc_III
Tmem100	4.7963e-79	1.02255	0.382	0.137	7.83523e-75	Endoc_III
Ctsh	8.10154e-79	0.999746	0.395	0.147	1.32347e-74	Endoc_III
Plvap	1.64698e-78	0.903767	0.543	0.243	2.69051e-74	Endoc_III
Gm1673	2.1926e-78	0.880408	0.587	0.288	3.58184e-74	Endoc_III
Cd63	6.09077e-78	0.904713	0.589	0.319	9.94987e-74	Endoc_III
Pdlim3	1.17886e-77	1.00926	0.354	0.119	1.92579e-73	Endoc_III
Tspan13	3.00161e-76	-1.66348	0.259	0.499	4.90344e-72	Endoc_III
Mgll	4.1821e-76	-1.60746	0.06	0.306	6.83188e-72	Endoc_III
Ackr3	3.47638e-73	1.02336	0.393	0.157	5.67902e-69	Endoc_III
Col5a2	1.35859e-71	0.825733	0.442	0.195	2.21939e-67	Endoc_III
Mdk	1.36574e-70	0.62408	0.662	0.328	2.23107e-66	Endoc_III
Npr3	4.82025e-70	0.769398	0.481	0.208	7.87436e-66	Endoc_III
Plagl1	2.00598e-68	0.562519	0.718	0.409	3.27698e-64	Endoc_III
Igfbp4	2.5147e-68	0.674936	0.779	0.538	4.10802e-64	Endoc_III
Emp3	3.12549e-68	1.01256	0.407	0.179	5.1058e-64	Endoc_III
Fn1	5.08162e-67	0.64906	0.715	0.433	8.30134e-63	Endoc_III
Lims2	5.85795e-67	-1.52281	0.04	0.251	9.56955e-63	Endoc_III
Gsta4	7.06694e-67	1.07338	0.293	0.092	1.15446e-62	Endoc_III
Vim	3.5069e-64	0.472935	0.948	0.798	5.72887e-60	Endoc_III
Cdh11	3.63834e-64	0.840125	0.399	0.156	5.9436e-60	Endoc_III
1810011O10Rik	7.00874e-62	-1.44147	0.07	0.286	1.14495e-57	Endoc_III
H2-K1	7.51491e-57	-1.61393	0.065	0.265	1.22763e-52	Endoc_III
Hmcn1	3.31724e-56	0.716503	0.497	0.251	5.41904e-52	Endoc_III
Cav1	9.9083e-56	-1.17669	0.477	0.618	1.61862e-51	Endoc_III
Gpr182	3.03033e-55	0.87007	0.37	0.155	4.95034e-51	Endoc_III
Tmem2	1.28984e-54	0.789338	0.455	0.211	2.10708e-50	Endoc_III
Postn	2.65228e-54	0.669053	0.316	0.119	4.33276e-50	Endoc_III
Myct1	2.24433e-53	-1.00954	0.093	0.309	3.66633e-49	Endoc_III
Lmo4	2.94392e-53	0.789565	0.43	0.201	4.80918e-49	Endoc_III
Bace2	4.31919e-53	0.686582	0.327	0.135	7.05583e-49	Endoc_III
Tmem176b	5.8742e-53	0.789504	0.499	0.287	9.59609e-49	Endoc_III
Oaf	1.54996e-52	0.819281	0.31	0.119	2.53201e-48	Endoc_III
Fstl1	1.59033e-50	0.711923	0.589	0.399	2.59796e-46	Endoc_III
Cdh5	8.64819e-50	-0.896486	0.485	0.634	1.41277e-45	Endoc_III
Wbp5	6.06539e-49	0.623679	0.733	0.549	9.90842e-45	Endoc_III
Maged2	6.9312e-49	0.790129	0.532	0.307	1.13228e-44	Endoc_III
Cdc42ep5	1.33102e-48	0.748906	0.328	0.144	2.17435e-44	Endoc_III
Tgfbi	1.47162e-48	0.859941	0.251	0.083	2.40404e-44	Endoc_III
Cd300lg	5.81453e-48	-1.31548	0.123	0.313	9.49862e-44	Endoc_III
Rbp7	6.19646e-48	-1.79318	0.1	0.285	1.01225e-43	Endoc_III
Nts	2.60898e-47	1.98474	0.312	0.144	4.26204e-43	Endoc_III
Sgk1	2.56579e-46	-1.27367	0.174	0.36	4.19148e-42	Endoc_III
Klk8	3.51012e-46	0.856552	0.379	0.194	5.73413e-42	Endoc_III
Rcn3	3.47647e-45	0.734243	0.297	0.131	5.67917e-41	Endoc_III
Srgn	7.18824e-45	-1.20478	0.088	0.256	1.17427e-40	Endoc_III
Kitl	1.35596e-44	-1.09072	0.109	0.29	2.2151e-40	Endoc_III
Ifitm3	6.80039e-44	-1.16047	0.507	0.629	1.11091e-39	Endoc_III
Ecm1	7.73405e-44	0.820342	0.292	0.123	1.26343e-39	Endoc_III
Aqp1	4.66696e-43	-1.77859	0.151	0.327	7.62395e-39	Endoc_III
Marcksl1	7.32127e-43	0.516789	0.722	0.536	1.196e-38	Endoc_III
S100a16	4.71144e-42	-0.906587	0.349	0.52	7.6966e-38	Endoc_III
Csrp2	5.34226e-42	0.726619	0.434	0.244	8.72712e-38	Endoc_III
Arhgdib	2.06675e-40	0.630859	0.346	0.175	3.37625e-36	Endoc_III
Ptp4a3	4.11791e-40	-0.996049	0.11	0.3	6.72702e-36	Endoc_III
Tcf4	1.72718e-37	-0.867048	0.347	0.517	2.82152e-33	Endoc_III
Mfap2	8.92783e-37	0.66075	0.428	0.235	1.45845e-32	Endoc_III
Peg3	1.02245e-34	0.666601	0.279	0.122	1.67028e-30	Endoc_III
Tmem176a	2.08709e-34	0.596406	0.29	0.15	3.40947e-30	Endoc_III
Hn1	2.91573e-34	0.661629	0.518	0.355	4.76314e-30	Endoc_III
Tmem88	3.71139e-34	-0.946733	0.216	0.386	6.06293e-30	Endoc_III
Smtnl2	5.25897e-34	0.671322	0.312	0.166	8.59105e-30	Endoc_III
F2r	3.9494e-33	0.658246	0.495	0.341	6.45174e-29	Endoc_III
Pls3	6.0335e-33	-0.888322	0.121	0.273	9.85632e-29	Endoc_III
Foxp1	6.19864e-33	0.634353	0.447	0.303	1.01261e-28	Endoc_III
Cav2	6.72072e-33	-1.05016	0.33	0.474	1.0979e-28	Endoc_III
Cyyr1	1.00096e-32	-0.943968	0.12	0.272	1.63517e-28	Endoc_III
Lpl	1.70845e-32	-1.06074	0.098	0.254	2.79093e-28	Endoc_III
Esam	8.60457e-32	-0.787175	0.421	0.546	1.40564e-27	Endoc_III
H2-D1	1.12209e-31	-1.22063	0.367	0.513	1.83305e-27	Endoc_III
Sepp1	1.26897e-31	-0.789302	0.342	0.489	2.07299e-27	Endoc_III
Dusp1	2.27775e-31	-1.22869	0.247	0.393	3.72093e-27	Endoc_III
Timp3	2.43846e-31	-0.98757	0.192	0.37	3.98347e-27	Endoc_III
Adgrl4	9.35584e-31	-0.836184	0.11	0.26	1.52837e-26	Endoc_III
Ccnd1	1.19207e-30	-0.721088	0.126	0.282	1.94737e-26	Endoc_III
Tceal8	1.80425e-30	0.640705	0.459	0.294	2.94743e-26	Endoc_III
Palm	5.49935e-30	0.550065	0.383	0.231	8.98374e-26	Endoc_III
Emp1	2.07616e-29	0.627735	0.466	0.328	3.39161e-25	Endoc_III
Bgn	2.84624e-29	0.426243	0.375	0.212	4.64963e-25	Endoc_III
Ccnd2	3.24315e-29	0.696741	0.471	0.309	5.298e-25	Endoc_III
Atpif1	6.60149e-29	0.442272	0.735	0.605	1.07842e-24	Endoc_III
Ctla2a	1.13309e-28	0.58177	0.653	0.521	1.85102e-24	Endoc_III
Ctsl	1.18983e-28	0.526718	0.58	0.421	1.94371e-24	Endoc_III
Slc6a6	1.28767e-28	-0.982854	0.123	0.266	2.10354e-24	Endoc_III
Nrp1	7.17908e-28	-0.657774	0.412	0.551	1.17277e-23	Endoc_III
Cgnl1	7.6504e-28	0.462472	0.296	0.161	1.24977e-23	Endoc_III
Rdx	9.9585e-28	0.408669	0.678	0.536	1.62682e-23	Endoc_III
Gls	1.37955e-27	0.549614	0.314	0.162	2.25364e-23	Endoc_III
Cdk4	1.57152e-26	0.500135	0.576	0.424	2.56724e-22	Endoc_III
Sms	2.10823e-26	0.607341	0.268	0.142	3.444e-22	Endoc_III
Mcfd2	2.30933e-26	0.709778	0.349	0.206	3.77252e-22	Endoc_III
Tinagl1	2.64533e-26	-0.806575	0.158	0.3	4.32141e-22	Endoc_III
Pmp22	5.71908e-26	0.588992	0.272	0.145	9.34269e-22	Endoc_III
Ccdc80	7.14869e-26	0.520738	0.319	0.18	1.16781e-21	Endoc_III
Smco4	7.44117e-26	-0.77628	0.119	0.252	1.21559e-21	Endoc_III
Tcf15	7.01702e-25	-0.729709	0.184	0.317	1.1463e-20	Endoc_III
Igf2r	9.28548e-25	0.475956	0.452	0.282	1.51688e-20	Endoc_III
Ctnnbip1	1.13526e-24	-0.743577	0.245	0.366	1.85455e-20	Endoc_III
Mmp14	1.29852e-24	0.655818	0.304	0.18	2.12126e-20	Endoc_III
Fam162a	1.95078e-24	0.585285	0.365	0.222	3.18679e-20	Endoc_III
Ptrf	3.67147e-24	-0.743325	0.29	0.416	5.99771e-20	Endoc_III
Tspan3	4.04998e-24	0.550616	0.344	0.201	6.61605e-20	Endoc_III
Acer2	4.66472e-24	0.519006	0.28	0.148	7.62029e-20	Endoc_III
Cd59a	1.22857e-23	0.460675	0.426	0.268	2.007e-19	Endoc_III
Ece1	1.61752e-23	0.444287	0.499	0.345	2.64239e-19	Endoc_III
Wls	1.634e-23	0.430513	0.254	0.136	2.6693e-19	Endoc_III
Cd200	4.24827e-23	-1.00109	0.264	0.397	6.93997e-19	Endoc_III
Epas1	4.82683e-22	-0.785548	0.184	0.309	7.88511e-18	Endoc_III
Sox4	1.13161e-21	0.450471	0.441	0.3	1.84859e-17	Endoc_III
Top1	3.26284e-21	0.508224	0.558	0.421	5.33018e-17	Endoc_III
Id1	3.52577e-21	-0.794846	0.309	0.427	5.7597e-17	Endoc_III
Vgll4	9.96449e-21	0.609168	0.322	0.197	1.6278e-16	Endoc_III
S100a11	1.33096e-20	0.347887	0.787	0.667	2.17425e-16	Endoc_III
Kdr	2.82183e-20	-0.670057	0.306	0.434	4.60974e-16	Endoc_III
Ehd2	6.7307e-20	-0.61241	0.323	0.435	1.09953e-15	Endoc_III
Gimap4	1.18217e-19	-0.650476	0.184	0.299	1.93119e-15	Endoc_III
Pdlim1	1.37127e-19	0.551967	0.369	0.25	2.2401e-15	Endoc_III
Maged1	2.55537e-19	0.46151	0.344	0.216	4.17445e-15	Endoc_III
Hspb1	2.76601e-19	-0.891011	0.138	0.257	4.51856e-15	Endoc_III
Emcn	2.98679e-19	0.381407	0.652	0.544	4.87922e-15	Endoc_III
Hyal2	3.20801e-19	0.524535	0.301	0.188	5.24061e-15	Endoc_III
Il11ra1	5.34066e-19	0.434633	0.285	0.173	8.72451e-15	Endoc_III
Gimap6	2.96003e-18	-0.625284	0.315	0.438	4.8355e-14	Endoc_III
Anxa2	3.13335e-18	0.414505	0.627	0.511	5.11864e-14	Endoc_III
Atp1b3	4.51361e-18	0.435097	0.412	0.288	7.37343e-14	Endoc_III
Rhob	1.11674e-17	-0.622193	0.232	0.333	1.82431e-13	Endoc_III
Cltb	1.28674e-17	-0.619568	0.145	0.253	2.10201e-13	Endoc_III
Rcn1	1.41342e-17	0.396016	0.297	0.192	2.30896e-13	Endoc_III
Ngfrap1	1.64384e-17	0.48212	0.426	0.29	2.68538e-13	Endoc_III
Wasf2	1.64942e-17	-0.546067	0.277	0.388	2.69448e-13	Endoc_III
Dusp3	2.2249e-17	-0.630593	0.318	0.425	3.6346e-13	Endoc_III
Lgals1	4.75263e-17	0.503733	0.444	0.32	7.7639e-13	Endoc_III
Ptprb	4.90922e-17	-0.84529	0.15	0.259	8.0197e-13	Endoc_III
Myl12b	5.68691e-17	-0.590741	0.319	0.447	9.29013e-13	Endoc_III
Sfr1	2.228e-16	0.391479	0.484	0.373	3.63967e-12	Endoc_III
Gm9844	6.43425e-16	0.384973	0.494	0.371	1.0511e-11	Endoc_III
Ccdc85b	2.43118e-15	-0.480653	0.155	0.257	3.97157e-11	Endoc_III
Npc2	2.71289e-15	0.370473	0.518	0.414	4.43177e-11	Endoc_III
Marcks	3.76625e-15	0.321429	0.636	0.525	6.15254e-11	Endoc_III
Btg2	3.85952e-15	-0.755195	0.188	0.296	6.30491e-11	Endoc_III
Ptov1	9.83604e-15	0.415993	0.363	0.255	1.60682e-10	Endoc_III
Arl4a	1.32759e-14	0.427181	0.295	0.19	2.16875e-10	Endoc_III
Cyba	2.72274e-14	-0.511925	0.242	0.344	4.44787e-10	Endoc_III
Cxx1a	3.67921e-14	-0.482235	0.19	0.291	6.01035e-10	Endoc_III
Mfge8	1.24482e-13	-0.524989	0.29	0.398	2.03355e-09	Endoc_III
Id2	2.91073e-13	0.335943	0.434	0.327	4.75497e-09	Endoc_III
Col18a1	2.00529e-10	0.265721	0.492	0.384	3.27583e-06	Endoc_III
Cxcl12	0	2.91846	0.846	0.157	0	CoEC_III
Aqp7	0	2.25096	0.78	0.153	0	CoEC_III
Ly6c1	0	2.16197	0.965	0.325	0	CoEC_III
Ly6a	0	2.09654	0.935	0.289	0	CoEC_III
Rbp7	7.99802e-297	2.28164	0.822	0.227	1.30656e-292	CoEC_III
Cd36	6.75913e-291	1.71758	0.98	0.419	1.10417e-286	CoEC_III
Ly6e	1.92702e-284	1.79798	0.963	0.403	3.14797e-280	CoEC_III
Tmsb10	8.59554e-284	-2.2094	0.712	0.945	1.40417e-279	CoEC_III
Glul	1.44543e-279	2.30494	0.672	0.14	2.36126e-275	CoEC_III
Mgll	7.03163e-274	1.75005	0.813	0.244	1.14869e-269	CoEC_III
Cd81	1.01101e-258	1.29003	0.982	0.746	1.65158e-254	CoEC_III
8430408G22Rik	1.41408e-253	2.06615	0.725	0.159	2.31004e-249	CoEC_III
Btnl9	1.34778e-249	1.7945	0.68	0.144	2.20173e-245	CoEC_III
Slc6a6	6.79896e-249	1.79189	0.759	0.215	1.11068e-244	CoEC_III
H2-D1	1.77918e-242	1.58099	0.957	0.465	2.90647e-238	CoEC_III
Cd300lg	9.34533e-242	1.71542	0.805	0.257	1.52665e-237	CoEC_III
Tspan13	1.94953e-234	1.47632	0.914	0.444	3.18474e-230	CoEC_III
Slc9a3r2	3.70196e-220	1.43727	0.905	0.432	6.04752e-216	CoEC_III
Dusp1	1.4039e-219	1.75521	0.838	0.345	2.2934e-215	CoEC_III
Tinagl1	3.70127e-216	1.55953	0.756	0.252	6.04639e-212	CoEC_III
Fabp4	6.16733e-202	1.28498	0.992	0.553	1.00749e-197	CoEC_III
Cav2	7.99654e-199	1.42128	0.87	0.431	1.30631e-194	CoEC_III
Srgn	7.55761e-198	1.46839	0.721	0.204	1.23461e-193	CoEC_III
Lims2	1.1936e-197	1.56254	0.701	0.197	1.94986e-193	CoEC_III
Igfbp7	8.49221e-197	1.68536	0.765	0.263	1.38729e-192	CoEC_III
H19	3.67761e-191	-2.81991	0.34	0.766	6.00775e-187	CoEC_III
1810011O10Rik	1.33835e-190	1.42374	0.72	0.233	2.18633e-186	CoEC_III
Rgcc	3.79174e-190	1.48966	0.783	0.285	6.19418e-186	CoEC_III
Slc26a10	2.47301e-182	1.50153	0.611	0.162	4.03991e-178	CoEC_III
Gpihbp1	1.28845e-178	1.23361	0.895	0.381	2.10481e-174	CoEC_III
Rpl39	2.30478e-177	-1.63827	0.795	0.923	3.76509e-173	CoEC_III
Id1	2.72881e-175	1.33453	0.834	0.385	4.45779e-171	CoEC_III
Cav1	6.97499e-175	1.13084	0.946	0.58	1.13943e-170	CoEC_III
Sox17	4.39089e-173	1.64654	0.559	0.131	7.17296e-169	CoEC_III
Sparc	5.0588e-171	1.05883	0.978	0.74	8.26406e-167	CoEC_III
Sgk1	6.02228e-171	1.50943	0.758	0.312	9.838e-167	CoEC_III
Pls3	3.8088e-168	1.45568	0.67	0.229	6.22206e-164	CoEC_III
Pdgfd	4.36814e-164	1.44362	0.452	0.078	7.1358e-160	CoEC_III
Plscr2	1.01871e-162	1.52906	0.394	0.053	1.66417e-158	CoEC_III
Itm2b	1.02294e-161	0.968111	0.984	0.758	1.67108e-157	CoEC_III
Esam	1.05209e-158	1.09123	0.896	0.507	1.71869e-154	CoEC_III
Ifitm3	1.70412e-158	1.19768	0.965	0.592	2.78385e-154	CoEC_III
Sparcl1	4.89554e-158	1.14743	0.859	0.372	7.99735e-154	CoEC_III
Tm4sf1	8.08625e-158	1.14042	0.961	0.62	1.32097e-153	CoEC_III
Cd200	1.18471e-157	1.2241	0.797	0.354	1.93535e-153	CoEC_III
Cyyr1	1.05635e-154	1.25225	0.654	0.229	1.72565e-150	CoEC_III
Timp3	8.59339e-154	1.21973	0.763	0.323	1.40382e-149	CoEC_III
Tmem88	3.48841e-141	1.09937	0.779	0.34	5.69867e-137	CoEC_III
Epas1	1.02726e-140	1.21908	0.692	0.268	1.67813e-136	CoEC_III
B2m	2.77436e-140	1.10894	0.972	0.691	4.53219e-136	CoEC_III
Ltbp4	3.58443e-140	1.17203	0.739	0.305	5.85552e-136	CoEC_III
Tspan7	1.65773e-139	1.21984	0.708	0.293	2.70806e-135	CoEC_III
Stmn2	1.72115e-136	1.46195	0.45	0.09	2.81168e-132	CoEC_III
Rpl28	1.35435e-133	-1.37093	0.775	0.901	2.21247e-129	CoEC_III
AW112010	2.41693e-133	1.41179	0.528	0.139	3.9483e-129	CoEC_III
Tsc22d1	2.50468e-131	1.39038	0.827	0.443	4.09165e-127	CoEC_III
Kitl	3.17558e-131	1.13369	0.638	0.247	5.18763e-127	CoEC_III
Igf2	3.31088e-128	-2.31968	0.274	0.633	5.40865e-124	CoEC_III
Smpdl3a	1.01811e-126	1.30111	0.518	0.157	1.66318e-122	CoEC_III
Fabp5	1.13864e-125	-1.78498	0.673	0.827	1.86008e-121	CoEC_III
Acvrl1	1.0952e-124	1.16267	0.433	0.102	1.78912e-120	CoEC_III
Cdh5	5.51601e-124	0.903073	0.917	0.598	9.01096e-120	CoEC_III
Hey1	1.44785e-123	1.16987	0.393	0.08	2.36521e-119	CoEC_III
Alpl	7.43648e-123	1.28733	0.282	0.033	1.21482e-118	CoEC_III
Crip1	1.62399e-119	0.911335	0.951	0.655	2.65295e-115	CoEC_III
Ubc	7.85925e-117	1.01739	0.864	0.512	1.28389e-112	CoEC_III
Myl12b	8.64358e-117	0.972202	0.774	0.41	1.41202e-112	CoEC_III
Gstm1	1.52492e-115	1.18585	0.54	0.191	2.49111e-111	CoEC_III
Myct1	4.45095e-114	1.04351	0.642	0.263	7.27107e-110	CoEC_III
Mdk	2.1941e-113	-2.62647	0.022	0.383	3.58428e-109	CoEC_III
Rps12	7.48692e-113	-1.40297	0.739	0.867	1.22306e-108	CoEC_III
H2-K1	2.58219e-111	1.23084	0.592	0.221	4.21827e-107	CoEC_III
Azin1	2.97017e-109	1.23036	0.464	0.148	4.85207e-105	CoEC_III
Myo10	3.97792e-109	0.958671	0.368	0.088	6.49834e-105	CoEC_III
2004-09-01	7.82697e-109	1.09253	0.545	0.204	1.27861e-104	CoEC_III
Lgals3bp	1.26543e-107	1.04479	0.374	0.088	2.0672e-103	CoEC_III
Psmb8	1.32576e-103	1.19359	0.441	0.13	2.16576e-99	CoEC_III
S100a1	9.0141e-102	1.07247	0.508	0.184	1.47254e-97	CoEC_III
Clec14a	1.00791e-101	1.08927	0.598	0.258	1.64652e-97	CoEC_III
Fbln5	1.2137e-101	1.06715	0.339	0.066	1.98269e-97	CoEC_III
Btg2	2.00328e-100	1.32231	0.606	0.263	3.27256e-96	CoEC_III
Plagl1	5.94295e-100	-2.26763	0.127	0.46	9.70841e-96	CoEC_III
Ushbp1	1.08811e-99	0.94118	0.53	0.205	1.77754e-95	CoEC_III
Cd34	6.77845e-99	0.978891	0.796	0.449	1.10733e-94	CoEC_III
Rpl12	5.01593e-98	-1.45217	0.544	0.745	8.19403e-94	CoEC_III
Podxl	9.15237e-98	0.960437	0.563	0.214	1.49513e-93	CoEC_III
Ets1	4.84637e-97	0.946984	0.693	0.331	7.91703e-93	CoEC_III
Fkbp3	1.37339e-96	1.15722	0.628	0.296	2.24357e-92	CoEC_III
Tcf15	3.2475e-96	0.910751	0.624	0.281	5.30512e-92	CoEC_III
Hspb1	3.54977e-96	1.12254	0.573	0.222	5.7989e-92	CoEC_III
Cltb	4.51382e-96	1.01632	0.546	0.22	7.37378e-92	CoEC_III
Anxa5	1.24885e-95	0.90528	0.787	0.443	2.04013e-91	CoEC_III
Ier2	6.73737e-95	1.22468	0.686	0.367	1.10062e-90	CoEC_III
Myl12a	2.28443e-94	0.763237	0.925	0.656	3.73185e-90	CoEC_III
Cdkn1a	5.27267e-94	1.24578	0.46	0.162	8.61343e-90	CoEC_III
Gadd45g	2.49638e-93	1.29013	0.505	0.191	4.07808e-89	CoEC_III
Thrsp	2.74945e-93	1.11968	0.282	0.055	4.49151e-89	CoEC_III
Cyb5r3	6.66717e-93	1.03163	0.657	0.325	1.08915e-88	CoEC_III
Bcam	1.74396e-92	0.943572	0.565	0.234	2.84893e-88	CoEC_III
Mfge8	1.93573e-91	0.914871	0.702	0.365	3.1622e-87	CoEC_III
Nck1	2.73047e-91	1.02316	0.538	0.218	4.46049e-87	CoEC_III
Pecam1	3.33386e-91	0.822147	0.836	0.514	5.44619e-87	CoEC_III
Rbp1	3.91135e-91	-1.99137	0.147	0.45	6.38958e-87	CoEC_III
Laptm4a	2.27861e-90	0.750802	0.908	0.59	3.72234e-86	CoEC_III
Ehd2	5.68365e-90	0.872395	0.738	0.402	9.28481e-86	CoEC_III
Igfbp4	2.20735e-89	-1.802	0.287	0.58	3.60593e-85	CoEC_III
Apoe	2.59711e-89	-2.47792	0.275	0.55	4.24264e-85	CoEC_III
Ptprb	4.1597e-89	0.963646	0.537	0.227	6.79529e-85	CoEC_III
Jam2	8.50022e-88	0.923143	0.53	0.215	1.3886e-83	CoEC_III
Oaz2	1.78533e-87	0.961765	0.665	0.361	2.91652e-83	CoEC_III
Adgrl4	1.27397e-86	0.856557	0.543	0.224	2.08115e-82	CoEC_III
Ypel3	1.3951e-86	0.977731	0.546	0.233	2.27903e-82	CoEC_III
Hmgn2	1.49245e-86	-1.74883	0.242	0.52	2.43806e-82	CoEC_III
Adgrg1	5.63691e-86	0.957882	0.343	0.082	9.20846e-82	CoEC_III
Dhrs3	2.3148e-85	1.00472	0.407	0.124	3.78146e-81	CoEC_III
Msx1	2.41822e-85	0.947075	0.283	0.058	3.95041e-81	CoEC_III
4930523C07Rik	4.84553e-85	0.936158	0.407	0.137	7.91566e-81	CoEC_III
Ifi203	6.17395e-85	1.05725	0.366	0.101	1.00858e-80	CoEC_III
Hist1h2bc	1.36309e-84	1.03777	0.451	0.161	2.22674e-80	CoEC_III
Kdr	1.52349e-83	0.863785	0.755	0.397	2.48877e-79	CoEC_III
Ifngr1	1.55256e-83	0.933402	0.522	0.208	2.53626e-79	CoEC_III
Rpsa	1.35279e-82	-1.1479	0.659	0.807	2.20991e-78	CoEC_III
Tapbp	1.80935e-82	1.02624	0.469	0.19	2.95575e-78	CoEC_III
Mest	2.23667e-82	-1.32092	0.378	0.688	3.65383e-78	CoEC_III
Dusp3	4.04912e-82	0.95256	0.72	0.392	6.61464e-78	CoEC_III
Plcb1	1.5953e-81	0.9328	0.311	0.075	2.60608e-77	CoEC_III
Kctd12b	9.97732e-81	0.924165	0.307	0.081	1.6299e-76	CoEC_III
Lpar4	1.04808e-80	1.07081	0.417	0.146	1.71214e-76	CoEC_III
Id3	1.58328e-80	0.710391	0.941	0.713	2.58644e-76	CoEC_III
S100a16	2.97057e-80	0.727786	0.81	0.481	4.85272e-76	CoEC_III
S100a13	4.82669e-80	0.804607	0.755	0.423	7.88489e-76	CoEC_III
Mgp	2.93387e-79	-2.54985	0.076	0.362	4.79277e-75	CoEC_III
Efnb1	3.64464e-79	0.914501	0.303	0.079	5.95388e-75	CoEC_III
Plscr1	6.38706e-79	1.03281	0.326	0.083	1.04339e-74	CoEC_III
Sema7a	1.26535e-78	0.868723	0.267	0.056	2.06707e-74	CoEC_III
Junb	1.5574e-78	1.43209	0.577	0.289	2.54416e-74	CoEC_III
Rps12-ps3	2.00721e-78	-1.70059	0.377	0.616	3.27898e-74	CoEC_III
Itpkb	6.93314e-78	0.882073	0.469	0.175	1.1326e-73	CoEC_III
Gimap6	1.60475e-77	0.788058	0.734	0.404	2.62152e-73	CoEC_III
Anxa3	8.13817e-77	0.833505	0.563	0.253	1.32945e-72	CoEC_III
Tmbim6	9.30011e-77	0.761626	0.77	0.459	1.51927e-72	CoEC_III
Wdr89	2.30362e-76	-1.45924	0.476	0.678	3.76319e-72	CoEC_III
Mcf2l	7.41155e-76	0.755525	0.285	0.069	1.21075e-71	CoEC_III
Prr13	9.37229e-76	0.85391	0.545	0.262	1.53106e-71	CoEC_III
Tmem255b	2.50555e-75	0.84614	0.266	0.057	4.09307e-71	CoEC_III
Plscr4	2.4188e-74	0.76669	0.306	0.092	3.95135e-70	CoEC_III
Il10rb	4.29564e-74	0.912863	0.384	0.136	7.01735e-70	CoEC_III
S1pr1	4.32391e-74	0.903044	0.605	0.292	7.06355e-70	CoEC_III
Psap	1.63062e-73	0.791851	0.778	0.449	2.66377e-69	CoEC_III
Arl6ip5	2.72342e-73	0.842303	0.605	0.302	4.44897e-69	CoEC_III
Fam101b	5.43263e-73	0.841838	0.467	0.185	8.87475e-69	CoEC_III
Picalm	6.3165e-73	0.820898	0.489	0.199	1.03186e-68	CoEC_III
Tmem140	1.41599e-72	0.842969	0.335	0.094	2.31315e-68	CoEC_III
S100a6	7.60263e-72	1.12467	0.377	0.119	1.24197e-67	CoEC_III
Tm6sf1	2.47119e-71	0.803454	0.36	0.118	4.03693e-67	CoEC_III
Gm1673	1.29242e-70	-1.73396	0.065	0.333	2.11129e-66	CoEC_III
Adgrf5	1.31798e-70	0.772989	0.615	0.307	2.15306e-66	CoEC_III
Plpp1	4.38228e-70	0.962291	0.552	0.265	7.15888e-66	CoEC_III
App	4.47542e-70	0.825342	0.722	0.413	7.31104e-66	CoEC_III
Hspa1a	4.51884e-70	1.43381	0.471	0.199	7.38198e-66	CoEC_III
Nfkbia	1.74413e-69	0.946574	0.631	0.305	2.84921e-65	CoEC_III
F11r	3.06659e-69	0.793223	0.662	0.359	5.00957e-65	CoEC_III
Plpp3	6.0513e-69	0.883839	0.625	0.318	9.88541e-65	CoEC_III
Adam15	6.41979e-69	0.829356	0.577	0.285	1.04874e-64	CoEC_III
Tmem50a	1.1695e-68	0.756689	0.691	0.383	1.9105e-64	CoEC_III
Anp32a	1.18676e-68	0.752532	0.773	0.484	1.93868e-64	CoEC_III
Actn4	1.23653e-68	0.792069	0.601	0.312	2.01999e-64	CoEC_III
Shisa5	2.0598e-68	0.800599	0.606	0.312	3.36489e-64	CoEC_III
Ostf1	2.75643e-68	0.697232	0.665	0.364	4.50291e-64	CoEC_III
Calm1	1.49029e-67	0.574626	0.956	0.747	2.43453e-63	CoEC_III
Unc5b	1.51971e-67	0.805494	0.273	0.059	2.48261e-63	CoEC_III
Pcdh1	1.98018e-67	0.760242	0.306	0.091	3.23482e-63	CoEC_III
Mapk3	3.25045e-67	0.715718	0.64	0.357	5.30994e-63	CoEC_III
Cst3	3.50458e-67	0.834453	0.864	0.574	5.72507e-63	CoEC_III
Igfbp5	1.7004e-66	-2.67558	0.051	0.3	2.77777e-62	CoEC_III
Tap2	6.69245e-66	0.876448	0.283	0.082	1.09328e-61	CoEC_III
Mndal	2.42593e-65	0.953189	0.382	0.128	3.963e-61	CoEC_III
Fos	2.61059e-65	1.40853	0.58	0.32	4.26467e-61	CoEC_III
Rpl22	1.14453e-64	-1.04758	0.661	0.774	1.8697e-60	CoEC_III
Jup	1.63402e-64	0.763067	0.527	0.249	2.66934e-60	CoEC_III
Clic5	2.77449e-64	0.764964	0.305	0.089	4.53241e-60	CoEC_III
Eng	2.92166e-64	0.661774	0.86	0.581	4.77282e-60	CoEC_III
Mecom	4.41029e-64	0.661523	0.413	0.169	7.20464e-60	CoEC_III
Plat	9.13677e-64	0.967104	0.446	0.188	1.49258e-59	CoEC_III
Abcg2	1.87441e-63	0.772346	0.465	0.199	3.06203e-59	CoEC_III
Cxx1a	4.3517e-63	0.770394	0.531	0.264	7.10894e-59	CoEC_III
Rabac1	6.56031e-63	0.688302	0.656	0.372	1.07169e-58	CoEC_III
Tcf4	2.35161e-62	0.63078	0.776	0.481	3.84159e-58	CoEC_III
Plvap	3.97979e-62	-1.91046	0.046	0.286	6.50139e-58	CoEC_III
Klf6	8.14549e-62	0.893852	0.515	0.243	1.33065e-57	CoEC_III
AU021092	1.79811e-61	0.788492	0.257	0.063	2.93739e-57	CoEC_III
Icam2	1.97891e-61	0.673405	0.79	0.502	3.23275e-57	CoEC_III
Sp100	2.93978e-61	0.852467	0.274	0.08	4.80242e-57	CoEC_III
Smco4	3.81758e-61	0.72777	0.484	0.222	6.2364e-57	CoEC_III
Tprgl	3.88237e-61	0.740433	0.592	0.327	6.34223e-57	CoEC_III
Clec1a	6.76235e-61	0.824111	0.397	0.167	1.1047e-56	CoEC_III
Fez2	2.11196e-60	0.78186	0.395	0.158	3.4501e-56	CoEC_III
Jun	2.70072e-60	0.979459	0.665	0.371	4.4119e-56	CoEC_III
Flt1	2.89588e-60	0.725954	0.665	0.377	4.73071e-56	CoEC_III
Tmem59	3.8284e-60	0.6912	0.783	0.493	6.25408e-56	CoEC_III
Unc45b	4.10671e-60	0.736747	0.412	0.173	6.70872e-56	CoEC_III
Arid5b	5.61292e-60	0.850149	0.35	0.129	9.16927e-56	CoEC_III
Pim3	6.6245e-60	0.770604	0.365	0.144	1.08218e-55	CoEC_III
Bcl2l1	8.41758e-60	0.791026	0.305	0.097	1.3751e-55	CoEC_III
Hmcn1	1.1006e-59	-1.63636	0.05	0.289	1.79793e-55	CoEC_III
Klf4	4.91922e-59	0.839875	0.448	0.197	8.03604e-55	CoEC_III
C1qtnf9	6.65189e-59	0.753326	0.406	0.154	1.08665e-54	CoEC_III
Cpe	1.46828e-58	-1.93783	0.064	0.295	2.39858e-54	CoEC_III
Fam198b	2.15413e-58	0.810205	0.502	0.239	3.51898e-54	CoEC_III
Prex2	3.06088e-58	0.779767	0.415	0.169	5.00026e-54	CoEC_III
Cd38	4.14123e-58	0.726516	0.491	0.219	6.76511e-54	CoEC_III
Plk2	4.9802e-58	0.893055	0.561	0.305	8.13566e-54	CoEC_III
Ehd4	1.83757e-57	0.830782	0.34	0.121	3.00185e-53	CoEC_III
Ptp4a3	2.03731e-57	0.533422	0.555	0.263	3.32816e-53	CoEC_III
Txnip	3.80551e-57	0.786774	0.604	0.321	6.21668e-53	CoEC_III
Fxyd5	3.83427e-57	0.768456	0.495	0.235	6.26367e-53	CoEC_III
Stom	1.03128e-56	0.687802	0.262	0.08	1.6847e-52	CoEC_III
Zfp36	3.85561e-56	0.910843	0.34	0.122	6.29852e-52	CoEC_III
Gm9493	3.78741e-55	-1.373	0.447	0.612	6.18712e-51	CoEC_III
Ppp1r16b	5.64225e-55	0.767989	0.345	0.13	9.21717e-51	CoEC_III
Tubb2a	9.82313e-55	0.783208	0.421	0.178	1.60471e-50	CoEC_III
Clic4	2.79906e-54	0.694883	0.558	0.298	4.57254e-50	CoEC_III
Etl4	4.66575e-54	0.655687	0.285	0.098	7.62198e-50	CoEC_III
Myl6	2.57707e-53	0.458615	0.96	0.783	4.20991e-49	CoEC_III
Clec2d	3.29039e-53	0.695153	0.25	0.074	5.37519e-49	CoEC_III
Car4	3.57794e-53	0.88568	0.346	0.136	5.84492e-49	CoEC_III
Spop	5.82523e-53	0.704473	0.407	0.187	9.5161e-49	CoEC_III
Egfl7	6.43951e-53	0.540343	0.947	0.744	1.05196e-48	CoEC_III
Snrpg	9.19681e-53	-1.08807	0.562	0.684	1.50239e-48	CoEC_III
Hpcal1	2.13916e-52	0.753877	0.41	0.183	3.49454e-48	CoEC_III
Tmem86a	2.67324e-52	0.657307	0.26	0.071	4.36701e-48	CoEC_III
Tpst1	3.50513e-52	0.689793	0.287	0.104	5.72598e-48	CoEC_III
Gm9844	4.25216e-52	-1.4264	0.16	0.399	6.94633e-48	CoEC_III
Sptbn1	4.81431e-52	0.575812	0.784	0.493	7.86466e-48	CoEC_III
Marcksl1	8.57657e-52	-1.1054	0.356	0.567	1.40107e-47	CoEC_III
Ckb	6.30826e-51	0.729318	0.283	0.093	1.03052e-46	CoEC_III
Hnrnpf	1.85054e-50	0.593661	0.785	0.491	3.02304e-46	CoEC_III
Mast4	5.01339e-50	0.773146	0.502	0.253	8.18987e-46	CoEC_III
Psme2	6.9384e-50	0.697613	0.527	0.274	1.13346e-45	CoEC_III
Serinc1	7.05939e-50	0.687959	0.503	0.26	1.15322e-45	CoEC_III
Gas6	1.89013e-49	0.757827	0.378	0.16	3.08772e-45	CoEC_III
Dnaja1	2.66129e-49	0.621998	0.773	0.495	4.34749e-45	CoEC_III
Vwa1	3.11215e-49	0.722208	0.305	0.118	5.084e-45	CoEC_III
Crip2	3.27436e-49	0.499968	0.916	0.698	5.34899e-45	CoEC_III
Bst2	3.50657e-49	0.725402	0.686	0.43	5.72833e-45	CoEC_III
Gimap4	3.72707e-49	0.627601	0.515	0.272	6.08854e-45	CoEC_III
Psme1	7.8239e-49	0.676021	0.491	0.256	1.27811e-44	CoEC_III
Rhob	8.06043e-49	0.710566	0.561	0.307	1.31675e-44	CoEC_III
Cyr61	1.97663e-48	1.03649	0.389	0.168	3.22903e-44	CoEC_III
Syf2	3.3206e-48	0.653807	0.461	0.239	5.42453e-44	CoEC_III
Ctsz	3.74465e-48	0.645524	0.504	0.274	6.11725e-44	CoEC_III
Tsc22d3	5.18479e-48	0.570542	0.575	0.319	8.46987e-44	CoEC_III
Serinc3	5.76272e-48	0.639711	0.695	0.43	9.41398e-44	CoEC_III
Thbd	8.09134e-48	0.756432	0.398	0.172	1.3218e-43	CoEC_III
Wasf2	1.64658e-47	0.615632	0.615	0.36	2.68985e-43	CoEC_III
Tspan12	2.024e-47	0.62543	0.426	0.212	3.3064e-43	CoEC_III
Robo4	3.94728e-47	0.651578	0.284	0.107	6.44828e-43	CoEC_III
Nid2	4.47074e-47	0.70969	0.31	0.117	7.30341e-43	CoEC_III
Slc3a2	9.41591e-47	0.793546	0.354	0.158	1.53818e-42	CoEC_III
Ctnna1	1.11506e-46	0.613622	0.558	0.313	1.82156e-42	CoEC_III
Mxd4	1.28352e-46	0.5631	0.48	0.248	2.09675e-42	CoEC_III
Nrp1	1.52862e-46	0.53428	0.789	0.52	2.49715e-42	CoEC_III
Capns1	1.54382e-46	0.576235	0.726	0.459	2.52198e-42	CoEC_III
Cd47	3.14336e-46	0.728291	0.464	0.246	5.13499e-42	CoEC_III
Gng11	4.21178e-46	0.454239	0.914	0.662	6.88037e-42	CoEC_III
Ddx5	4.2457e-46	0.491934	0.85	0.585	6.93577e-42	CoEC_III
Gbp7	1.28082e-45	0.823925	0.254	0.078	2.09235e-41	CoEC_III
Ndrg1	1.78073e-45	0.730846	0.33	0.14	2.909e-41	CoEC_III
Chmp5	2.10103e-45	0.588201	0.556	0.319	3.43224e-41	CoEC_III
Gja1	5.62564e-45	0.799295	0.331	0.139	9.19004e-41	CoEC_III
Ddit4	1.06804e-44	0.660376	0.356	0.148	1.74476e-40	CoEC_III
Eif1	1.34505e-44	0.393739	0.966	0.857	2.19728e-40	CoEC_III
Hspa8	1.97818e-44	0.458708	0.921	0.746	3.23156e-40	CoEC_III
Isg15	2.00146e-44	0.967455	0.286	0.104	3.26958e-40	CoEC_III
Socs2	2.96727e-44	0.626955	0.372	0.18	4.84734e-40	CoEC_III
Osbpl9	3.61072e-44	0.674214	0.288	0.118	5.89847e-40	CoEC_III
Gm10073	4.50165e-44	-1.24527	0.41	0.577	7.3539e-40	CoEC_III
Mpzl1	7.99188e-44	0.693498	0.513	0.28	1.30555e-39	CoEC_III
Grap	9.96618e-44	0.579017	0.323	0.138	1.62807e-39	CoEC_III
Arhgef15	1.3135e-43	0.549884	0.375	0.171	2.14573e-39	CoEC_III
Smim14	1.36293e-43	0.63032	0.493	0.265	2.22648e-39	CoEC_III
Xaf1	5.87543e-43	0.747288	0.334	0.136	9.5981e-39	CoEC_III
Tmem204	6.65441e-43	0.678411	0.345	0.148	1.08706e-38	CoEC_III
Gnb2	7.24369e-43	0.530447	0.799	0.54	1.18333e-38	CoEC_III
Igf2r	1.06867e-42	-1.36776	0.12	0.311	1.74577e-38	CoEC_III
Amd1	1.21926e-42	0.775681	0.255	0.093	1.99179e-38	CoEC_III
Rsrp1	1.43824e-42	0.473572	0.715	0.464	2.3495e-38	CoEC_III
Hspa12b	1.69656e-42	0.594444	0.324	0.143	2.77151e-38	CoEC_III
B4galt4	2.41338e-42	0.669986	0.251	0.089	3.9425e-38	CoEC_III
Selm	3.03339e-42	0.539024	0.583	0.338	4.95535e-38	CoEC_III
Slfn5	6.1892e-42	0.643025	0.259	0.09	1.01107e-37	CoEC_III
Tmod3	6.28072e-42	0.60365	0.516	0.292	1.02602e-37	CoEC_III
Wbp5	1.39845e-41	-1.13985	0.424	0.576	2.28451e-37	CoEC_III
Marcks	2.21559e-41	-1.07081	0.385	0.546	3.61938e-37	CoEC_III
Tspo	2.39567e-41	0.666761	0.515	0.291	3.91357e-37	CoEC_III
Cmtm8	2.53078e-41	0.563936	0.345	0.156	4.13429e-37	CoEC_III
Bvht	2.93903e-41	0.536379	0.261	0.1	4.8012e-37	CoEC_III
Cnn3	3.06121e-41	0.541174	0.644	0.423	5.00079e-37	CoEC_III
Arpc1b	3.23037e-41	0.551012	0.772	0.514	5.27713e-37	CoEC_III
Dram2	3.23403e-41	0.563319	0.424	0.217	5.28311e-37	CoEC_III
Pdgfb	6.55172e-41	0.619595	0.26	0.09	1.07029e-36	CoEC_III
Col4a2	7.28241e-41	0.529235	0.712	0.453	1.18965e-36	CoEC_III
Sepp1	7.93823e-41	0.388657	0.723	0.457	1.29679e-36	CoEC_III
Npm1	8.8203e-41	-0.963266	0.521	0.628	1.44088e-36	CoEC_III
Map1lc3b	8.93352e-41	0.546545	0.708	0.464	1.45938e-36	CoEC_III
Mef2c	1.42575e-40	0.528712	0.545	0.318	2.32911e-36	CoEC_III
Gnb2l1	1.51711e-40	-0.913277	0.548	0.666	2.47835e-36	CoEC_III
Cd63	1.59946e-40	-1.205	0.179	0.356	2.61288e-36	CoEC_III
Uaca	1.94313e-40	0.618625	0.302	0.117	3.1743e-36	CoEC_III
Arhgap31	2.13615e-40	0.51851	0.593	0.361	3.48962e-36	CoEC_III
H2-Q4	2.42382e-40	0.718116	0.296	0.113	3.95956e-36	CoEC_III
Asah1	2.68287e-40	0.604458	0.355	0.169	4.38274e-36	CoEC_III
Arhgdia	3.31686e-40	0.472782	0.658	0.437	5.41842e-36	CoEC_III
Psmb10	3.36518e-40	0.697174	0.314	0.139	5.49736e-36	CoEC_III
Lpl	3.58482e-40	0.685935	0.438	0.225	5.85615e-36	CoEC_III
Cd151	3.78462e-40	0.612092	0.621	0.37	6.18255e-36	CoEC_III
Cdh13	6.54337e-40	0.64154	0.354	0.167	1.06893e-35	CoEC_III
Kctd10	1.02052e-39	0.725998	0.368	0.176	1.66712e-35	CoEC_III
Bnip3l	1.02107e-39	0.515081	0.565	0.337	1.66802e-35	CoEC_III
Ablim3	1.59765e-39	0.556057	0.252	0.101	2.60992e-35	CoEC_III
Apold1	1.75527e-39	0.671608	0.396	0.191	2.8674e-35	CoEC_III
Atp5b	1.76504e-39	0.44095	0.803	0.533	2.88338e-35	CoEC_III
Taldo1	1.85238e-39	0.562122	0.457	0.248	3.02605e-35	CoEC_III
Ech1	5.77502e-39	0.577738	0.446	0.237	9.43408e-35	CoEC_III
Chmp2a	6.48238e-39	0.623004	0.555	0.333	1.05896e-34	CoEC_III
Mbnl2	6.89356e-39	0.501192	0.49	0.282	1.12613e-34	CoEC_III
Fn1	1.03127e-38	-1.49086	0.31	0.469	1.68468e-34	CoEC_III
Gm10036	1.05283e-38	-1.24871	0.185	0.366	1.7199e-34	CoEC_III
Tmco1	2.08047e-38	0.528267	0.52	0.299	3.39866e-34	CoEC_III
Aldoa	2.71742e-38	0.494564	0.721	0.48	4.43917e-34	CoEC_III
Ebf1	2.8681e-38	0.37203	0.655	0.395	4.68534e-34	CoEC_III
Tpm4	2.87674e-38	0.460313	0.839	0.604	4.69944e-34	CoEC_III
Sgms1	3.64707e-38	0.654671	0.311	0.14	5.95785e-34	CoEC_III
Capza2	4.8422e-38	0.524372	0.616	0.381	7.91021e-34	CoEC_III
Tmem9b	5.69312e-38	0.587358	0.296	0.137	9.30028e-34	CoEC_III
Kank3	1.04832e-37	0.537674	0.458	0.247	1.71254e-33	CoEC_III
Cr1l	1.4355e-37	0.579449	0.365	0.182	2.34503e-33	CoEC_III
Rtp4	2.38239e-37	0.79263	0.262	0.108	3.89187e-33	CoEC_III
Lpar6	2.90398e-37	0.52215	0.283	0.125	4.74394e-33	CoEC_III
Msn	4.47913e-37	0.481784	0.725	0.472	7.3171e-33	CoEC_III
Trim47	5.35193e-37	0.589067	0.387	0.19	8.74291e-33	CoEC_III
Cmtm6	5.78275e-37	0.556147	0.325	0.147	9.4467e-33	CoEC_III
Pea15a	6.69216e-37	0.505432	0.563	0.345	1.09323e-32	CoEC_III
Arpc5	1.33928e-36	0.470705	0.619	0.39	2.18785e-32	CoEC_III
Eva1a	1.49499e-36	0.578202	0.25	0.1	2.44221e-32	CoEC_III
Atp6v0e	1.69063e-36	0.476597	0.634	0.399	2.76181e-32	CoEC_III
Snrk	2.41648e-36	0.475203	0.481	0.264	3.94756e-32	CoEC_III
Atpif1	2.76981e-36	-0.905407	0.504	0.625	4.52477e-32	CoEC_III
Sft2d1	2.78021e-36	0.53062	0.408	0.217	4.54175e-32	CoEC_III
Hist3h2a	3.93396e-36	0.601157	0.258	0.105	6.42651e-32	CoEC_III
Emc2	4.40762e-36	0.552294	0.332	0.169	7.20029e-32	CoEC_III
Galnt18	8.15586e-36	0.527876	0.315	0.139	1.33234e-31	CoEC_III
Hmgn1	9.17629e-36	-1.05393	0.351	0.502	1.49904e-31	CoEC_III
Adipor1	1.1254e-35	0.518094	0.539	0.325	1.83846e-31	CoEC_III
Dnajc8	1.25525e-35	0.500194	0.545	0.333	2.05058e-31	CoEC_III
BC028528	2.6214e-35	0.524868	0.519	0.309	4.28232e-31	CoEC_III
Bnip2	2.67337e-35	0.537487	0.512	0.306	4.36721e-31	CoEC_III
Pitpnc1	3.00882e-35	0.566822	0.298	0.136	4.91521e-31	CoEC_III
Wt1	3.19268e-35	0.59184	0.261	0.109	5.21556e-31	CoEC_III
Cldn5	4.11286e-35	0.271764	0.585	0.318	6.71876e-31	CoEC_III
Klf13	5.94551e-35	0.557768	0.413	0.217	9.71258e-31	CoEC_III
Selk	6.62754e-35	0.444371	0.736	0.493	1.08267e-30	CoEC_III
Gm26917	7.17162e-35	-1.27529	0.15	0.311	1.17156e-30	CoEC_III
Saraf	8.53796e-35	0.548438	0.453	0.25	1.39476e-30	CoEC_III
Rab7	8.96478e-35	0.515977	0.505	0.31	1.46449e-30	CoEC_III
Sec62	1.01104e-34	0.416971	0.702	0.47	1.65164e-30	CoEC_III
Cracr2b	1.14737e-34	0.56228	0.409	0.219	1.87434e-30	CoEC_III
Cyba	2.57435e-34	0.461434	0.54	0.319	4.20545e-30	CoEC_III
Arhgap5	3.4626e-34	0.608179	0.274	0.118	5.6565e-30	CoEC_III
Elovl1	4.60446e-34	0.498142	0.37	0.195	7.52185e-30	CoEC_III
Sypl	5.21749e-34	0.508827	0.548	0.335	8.5233e-30	CoEC_III
Rasgrp3	5.46334e-34	0.552377	0.348	0.167	8.92491e-30	CoEC_III
Atp6v0b	7.76368e-34	0.448722	0.525	0.303	1.26827e-29	CoEC_III
Dusp6	7.90846e-34	0.554712	0.377	0.205	1.29193e-29	CoEC_III
Ehd1	8.90867e-34	0.596002	0.45	0.245	1.45532e-29	CoEC_III
Arf1	1.11404e-33	0.465962	0.704	0.47	1.81989e-29	CoEC_III
Nes	1.48696e-33	0.541109	0.289	0.125	2.4291e-29	CoEC_III
Sox18	1.82168e-33	0.441535	0.298	0.139	2.9759e-29	CoEC_III
Sox4	1.96887e-33	-1.05754	0.151	0.325	3.21634e-29	CoEC_III
Necap2	1.99724e-33	0.489063	0.341	0.173	3.2627e-29	CoEC_III
Arl2bp	2.28275e-33	0.570937	0.348	0.175	3.7291e-29	CoEC_III
Elovl5	2.42125e-33	0.557626	0.307	0.143	3.95535e-29	CoEC_III
2002-03-01	3.24086e-33	0.464669	0.377	0.201	5.29427e-29	CoEC_III
Timm10b	3.85518e-33	0.485639	0.527	0.312	6.29783e-29	CoEC_III
Capn2	4.67679e-33	0.600384	0.398	0.206	7.64e-29	CoEC_III
Gabarapl2	7.09944e-33	0.502614	0.561	0.348	1.15976e-28	CoEC_III
Eef1b2	8.76291e-33	-0.976502	0.441	0.564	1.43151e-28	CoEC_III
Uqcrb	9.65692e-33	0.466471	0.791	0.541	1.57755e-28	CoEC_III
Sdpr	1.96707e-32	0.406358	0.849	0.622	3.2134e-28	CoEC_III
Arpc2	2.32663e-32	0.482886	0.74	0.5	3.80078e-28	CoEC_III
Tmed10	2.9808e-32	0.465846	0.635	0.398	4.86944e-28	CoEC_III
Eno1	2.99112e-32	0.43497	0.484	0.287	4.8863e-28	CoEC_III
Slc44a2	3.36358e-32	0.518356	0.26	0.105	5.49474e-28	CoEC_III
Pink1	5.3981e-32	0.5311	0.262	0.119	8.81834e-28	CoEC_III
Dynlt3	8.02633e-32	0.50518	0.409	0.236	1.31118e-27	CoEC_III
Meox2	8.21256e-32	0.527595	0.293	0.145	1.3416e-27	CoEC_III
Gm2000	9.67693e-32	-0.991568	0.392	0.532	1.58082e-27	CoEC_III
Ndel1	1.24795e-31	0.473943	0.346	0.184	2.03865e-27	CoEC_III
Slc43a3	2.84996e-31	0.637802	0.36	0.187	4.6557e-27	CoEC_III
2015-09-01	3.72135e-31	0.458821	0.805	0.559	6.0792e-27	CoEC_III
Xist	4.7149e-31	-1.4991	0.411	0.525	7.70225e-27	CoEC_III
Dlc1	7.01588e-31	0.443888	0.365	0.189	1.14611e-26	CoEC_III
Ifi35	8.17846e-31	0.592801	0.266	0.12	1.33603e-26	CoEC_III
Ifi27	8.24197e-31	0.586126	0.402	0.233	1.34641e-26	CoEC_III
Acot9	1.43338e-30	0.489605	0.285	0.136	2.34156e-26	CoEC_III
Ednrb	1.47605e-30	-1.24177	0.182	0.338	2.41127e-26	CoEC_III
Dazap2	1.50881e-30	0.523491	0.517	0.314	2.46479e-26	CoEC_III
Ptprm	1.54935e-30	0.53447	0.262	0.12	2.53102e-26	CoEC_III
Yipf4	1.65142e-30	0.474135	0.44	0.244	2.69776e-26	CoEC_III
Tax1bp3	1.77367e-30	0.433804	0.568	0.356	2.89746e-26	CoEC_III
Plcb4	1.94188e-30	0.496882	0.252	0.11	3.17225e-26	CoEC_III
Lrrc8c	3.266e-30	0.47221	0.299	0.146	5.33533e-26	CoEC_III
Sec14l1	3.88136e-30	0.502137	0.273	0.124	6.34059e-26	CoEC_III
Ifitm2	4.31718e-30	0.348772	0.949	0.781	7.05254e-26	CoEC_III
Ngfrap1	5.20309e-30	-1.11952	0.162	0.312	8.49977e-26	CoEC_III
Sat1	5.39672e-30	0.478949	0.442	0.262	8.81608e-26	CoEC_III
Wdr1	8.7685e-30	0.490063	0.421	0.235	1.43242e-25	CoEC_III
Ppp1r2	1.55834e-29	0.436513	0.705	0.488	2.54571e-25	CoEC_III
Tmem47	1.60211e-29	0.480876	0.273	0.125	2.6172e-25	CoEC_III
Gm8730	1.78633e-29	-0.911703	0.503	0.604	2.91816e-25	CoEC_III
Tmem109	1.80194e-29	0.522159	0.354	0.197	2.94364e-25	CoEC_III
Fbxw2	1.91422e-29	0.528592	0.341	0.178	3.12708e-25	CoEC_III
Cxx1b	2.1729e-29	0.445497	0.361	0.188	3.54965e-25	CoEC_III
Gna11	2.52221e-29	0.474521	0.304	0.153	4.12029e-25	CoEC_III
Sfxn3	2.69888e-29	0.573854	0.272	0.117	4.40889e-25	CoEC_III
Ccser2	4.1184e-29	0.509926	0.34	0.183	6.72781e-25	CoEC_III
Zfos1	4.35395e-29	-1.15626	0.219	0.371	7.11261e-25	CoEC_III
Mmrn2	5.51273e-29	0.359202	0.569	0.355	9.0056e-25	CoEC_III
Gimap1	8.82182e-29	0.398146	0.452	0.275	1.44113e-24	CoEC_III
Gata2	1.14445e-28	0.515302	0.286	0.137	1.86957e-24	CoEC_III
Ralbp1	1.28519e-28	0.474902	0.459	0.279	2.09948e-24	CoEC_III
Bax	2.05354e-28	0.478626	0.535	0.34	3.35466e-24	CoEC_III
Ccdc85b	2.09734e-28	0.437235	0.414	0.236	3.42622e-24	CoEC_III
Rab5c	2.66578e-28	0.404678	0.454	0.279	4.35481e-24	CoEC_III
Atp6v1g1	3.00055e-28	0.370213	0.623	0.414	4.90171e-24	CoEC_III
Klf2	3.10113e-28	0.529834	0.684	0.462	5.06601e-24	CoEC_III
Ier5	3.52554e-28	0.557367	0.305	0.155	5.75932e-24	CoEC_III
Tonsl	3.97453e-28	0.407803	0.425	0.256	6.4928e-24	CoEC_III
Ppp1cb	4.37164e-28	0.469213	0.467	0.288	7.14151e-24	CoEC_III
Fzd4	5.106e-28	0.526507	0.265	0.127	8.34116e-24	CoEC_III
Luzp1	6.06317e-28	0.481428	0.364	0.192	9.90479e-24	CoEC_III
Palmd	9.5405e-28	0.416182	0.35	0.191	1.55854e-23	CoEC_III
Hnrnpa1	1.04218e-27	-0.946442	0.349	0.478	1.70251e-23	CoEC_III
Plin2	1.36893e-27	0.580982	0.262	0.114	2.23628e-23	CoEC_III
Kcna5	1.5044e-27	0.524662	0.272	0.134	2.45759e-23	CoEC_III
Vamp3	1.73576e-27	0.42558	0.439	0.262	2.83553e-23	CoEC_III
Lgals9	2.70232e-27	0.430359	0.541	0.343	4.41451e-23	CoEC_III
Rpl10-ps3	2.79756e-27	-1.16683	0.296	0.447	4.5701e-23	CoEC_III
Fermt2	3.18651e-27	0.385638	0.498	0.308	5.20548e-23	CoEC_III
Rhoa	3.29927e-27	0.395532	0.734	0.525	5.38968e-23	CoEC_III
Sptlc2	3.88847e-27	0.437626	0.25	0.115	6.35221e-23	CoEC_III
Stx12	4.88121e-27	0.471996	0.371	0.21	7.97394e-23	CoEC_III
Utrn	1.05186e-26	0.498259	0.253	0.123	1.71832e-22	CoEC_III
Tmem176b	1.41371e-26	-1.03159	0.163	0.316	2.30943e-22	CoEC_III
Sqstm1	1.45413e-26	0.524343	0.293	0.148	2.37547e-22	CoEC_III
F2r	1.53239e-26	-0.978237	0.232	0.364	2.50331e-22	CoEC_III
Pcmtd1	1.57559e-26	0.590756	0.308	0.165	2.57388e-22	CoEC_III
Dnm2	1.84225e-26	0.508547	0.264	0.119	3.00949e-22	CoEC_III
Mfap2	2.0724e-26	-1.19022	0.133	0.261	3.38548e-22	CoEC_III
2700094K13Rik	2.09956e-26	-1.13179	0.219	0.37	3.42984e-22	CoEC_III
Rpl9-ps6	2.27576e-26	-1.00638	0.371	0.496	3.71768e-22	CoEC_III
Tmem123	3.2677e-26	0.430376	0.392	0.226	5.33812e-22	CoEC_III
Tnfaip1	3.80079e-26	0.422236	0.441	0.273	6.20897e-22	CoEC_III
Pdcd10	4.31508e-26	0.464511	0.404	0.245	7.04912e-22	CoEC_III
Mgat1	4.93639e-26	0.449086	0.296	0.154	8.06408e-22	CoEC_III
Rps26-ps1	5.38814e-26	-1.19909	0.194	0.347	8.80207e-22	CoEC_III
Rpl27-ps3	5.64095e-26	-1.14765	0.272	0.42	9.21505e-22	CoEC_III
Cdc42ep3	5.7765e-26	0.616749	0.297	0.152	9.43649e-22	CoEC_III
Prnp	7.60408e-26	0.347178	0.325	0.177	1.2422e-21	CoEC_III
Camk1	8.22306e-26	0.515515	0.31	0.164	1.34332e-21	CoEC_III
Prdx4	1.0606e-25	0.409117	0.441	0.257	1.73259e-21	CoEC_III
Tgm2	1.23813e-25	0.491045	0.355	0.188	2.02261e-21	CoEC_III
Atraid	3.118e-25	0.449905	0.405	0.234	5.09356e-21	CoEC_III
Mgst3	3.61756e-25	0.463401	0.253	0.126	5.90965e-21	CoEC_III
Plod1	4.38219e-25	0.43408	0.338	0.178	7.15875e-21	CoEC_III
Scarb1	6.45152e-25	0.429488	0.303	0.153	1.05392e-20	CoEC_III
Csrp2	8.14082e-25	-1.01136	0.132	0.271	1.32988e-20	CoEC_III
Vcp	1.10558e-24	0.366707	0.474	0.31	1.80607e-20	CoEC_III
2002-03-01	1.57718e-24	0.450626	0.334	0.192	2.57649e-20	CoEC_III
Socs3	1.63923e-24	0.67245	0.276	0.138	2.67785e-20	CoEC_III
Sh3glb1	2.11156e-24	0.386714	0.606	0.417	3.44945e-20	CoEC_III
Cdc42	2.21589e-24	0.373685	0.776	0.557	3.61988e-20	CoEC_III
Eva1b	3.74365e-24	0.265692	0.501	0.322	6.11563e-20	CoEC_III
Leprot	3.74439e-24	0.372145	0.452	0.285	6.11683e-20	CoEC_III
Dctn2	4.57918e-24	0.342556	0.353	0.207	7.48054e-20	CoEC_III
Gltscr2	4.64379e-24	0.353496	0.598	0.409	7.58609e-20	CoEC_III
Glmp	5.04343e-24	0.467434	0.39	0.232	8.23895e-20	CoEC_III
Pdia3	5.65234e-24	0.39708	0.648	0.445	9.23366e-20	CoEC_III
Adamts1	6.6176e-24	0.517922	0.374	0.209	1.08105e-19	CoEC_III
Rab18	7.76658e-24	0.474667	0.464	0.289	1.26875e-19	CoEC_III
Capzb	1.51409e-23	0.395016	0.586	0.397	2.47342e-19	CoEC_III
Slc50a1	1.53082e-23	0.494113	0.288	0.147	2.50075e-19	CoEC_III
Pttg1	1.70762e-23	0.477989	0.259	0.13	2.78956e-19	CoEC_III
Cdipt	1.73106e-23	0.399413	0.34	0.186	2.82785e-19	CoEC_III
Tmed5	2.31431e-23	0.412531	0.341	0.193	3.78066e-19	CoEC_III
Cct7	2.41359e-23	0.353745	0.458	0.287	3.94284e-19	CoEC_III
Sri	2.73464e-23	0.384608	0.568	0.381	4.4673e-19	CoEC_III
Rsu1	2.75201e-23	0.385722	0.525	0.344	4.49568e-19	CoEC_III
Ctnnb1	3.00503e-23	0.351094	0.64	0.43	4.90902e-19	CoEC_III
Dctn3	4.23457e-23	0.352021	0.427	0.271	6.9176e-19	CoEC_III
Arpc3	4.45818e-23	0.279272	0.746	0.534	7.28289e-19	CoEC_III
Efnb2	5.12671e-23	0.407018	0.301	0.159	8.37499e-19	CoEC_III
Ginm1	5.22443e-23	0.42436	0.315	0.184	8.53462e-19	CoEC_III
Ucp2	5.62387e-23	0.449441	0.404	0.238	9.18715e-19	CoEC_III
Ablim1	5.81306e-23	0.382512	0.298	0.155	9.49621e-19	CoEC_III
Rab6a	5.82532e-23	0.415523	0.432	0.271	9.51624e-19	CoEC_III
Anxa7	5.91118e-23	0.431804	0.31	0.173	9.6565e-19	CoEC_III
Atp5j	5.99153e-23	0.286248	0.888	0.718	9.78776e-19	CoEC_III
Gm6133	6.03657e-23	-1.06184	0.211	0.349	9.86134e-19	CoEC_III
Ssu72	8.96103e-23	0.375849	0.449	0.28	1.46387e-18	CoEC_III
Itm2c	1.00827e-22	0.409373	0.529	0.338	1.64712e-18	CoEC_III
Ctnnbip1	2.28524e-22	0.351981	0.531	0.342	3.73317e-18	CoEC_III
Rassf1	2.37097e-22	0.439261	0.346	0.199	3.87322e-18	CoEC_III
Atox1	2.71097e-22	0.333416	0.816	0.623	4.42864e-18	CoEC_III
Ctsa	2.7312e-22	0.478553	0.288	0.154	4.46168e-18	CoEC_III
Cdk4	2.99145e-22	-0.905367	0.32	0.446	4.88684e-18	CoEC_III
Prkar1a	3.08277e-22	0.365551	0.593	0.4	5.03601e-18	CoEC_III
Rras	3.11249e-22	0.295699	0.275	0.153	5.08456e-18	CoEC_III
Serpinb6a	3.60917e-22	0.446838	0.32	0.18	5.89594e-18	CoEC_III
Atp6ap1	4.39531e-22	0.474651	0.308	0.175	7.18017e-18	CoEC_III
Psmd7	4.82452e-22	0.437399	0.428	0.275	7.88133e-18	CoEC_III
2007-09-01	5.68418e-22	0.313076	0.574	0.388	9.28568e-18	CoEC_III
Psmb3	6.05399e-22	0.375102	0.619	0.406	9.8898e-18	CoEC_III
Hspg2	8.45863e-22	0.331516	0.639	0.443	1.3818e-17	CoEC_III
Triobp	1.14586e-21	0.355299	0.352	0.213	1.87187e-17	CoEC_III
Cers5	1.28494e-21	0.440443	0.276	0.139	2.09909e-17	CoEC_III
Mxra7	1.31145e-21	0.39845	0.256	0.13	2.14238e-17	CoEC_III
Set	2.18474e-21	-0.85468	0.318	0.429	3.56899e-17	CoEC_III
Ddrgk1	2.28501e-21	0.395243	0.312	0.171	3.73279e-17	CoEC_III
Rbm42	2.80712e-21	0.411364	0.315	0.185	4.58572e-17	CoEC_III
Clptm1	3.34472e-21	0.371019	0.31	0.178	5.46393e-17	CoEC_III
Gja4	3.9418e-21	0.41997	0.273	0.125	6.43932e-17	CoEC_III
Med28	4.08481e-21	0.394961	0.455	0.296	6.67294e-17	CoEC_III
Tmem30a	4.83811e-21	0.375905	0.362	0.22	7.90353e-17	CoEC_III
Map1lc3a	5.07854e-21	0.313837	0.375	0.221	8.2963e-17	CoEC_III
Fkbp1a	5.10181e-21	0.252798	0.899	0.679	8.33431e-17	CoEC_III
Klf7	5.81345e-21	0.366672	0.355	0.21	9.49686e-17	CoEC_III
Tax1bp1	6.28794e-21	0.441852	0.354	0.218	1.0272e-16	CoEC_III
Psmc3	6.2938e-21	0.368965	0.436	0.278	1.02815e-16	CoEC_III
Hspe1	6.92472e-21	-0.914397	0.307	0.411	1.13122e-16	CoEC_III
1810037I17Rik	8.2146e-21	0.261921	0.585	0.4	1.34194e-16	CoEC_III
Ptrf	8.2725e-21	0.332278	0.572	0.392	1.3514e-16	CoEC_III
Grn	8.40143e-21	0.371939	0.388	0.233	1.37246e-16	CoEC_III
1700020I14Rik	9.7724e-21	0.376186	0.393	0.246	1.59642e-16	CoEC_III
Rtn3	1.62825e-20	0.342023	0.397	0.253	2.6599e-16	CoEC_III
Mfng	1.76259e-20	0.325512	0.263	0.148	2.87937e-16	CoEC_III
Smim10l1	1.93637e-20	0.398918	0.392	0.246	3.16326e-16	CoEC_III
Id2	2.40944e-20	-1.17947	0.22	0.345	3.93607e-16	CoEC_III
Zbtb20	2.92782e-20	0.434951	0.361	0.222	4.78289e-16	CoEC_III
BC031181	3.55157e-20	0.291831	0.388	0.25	5.80184e-16	CoEC_III
Rexo2	3.68694e-20	0.409983	0.357	0.217	6.02298e-16	CoEC_III
Psma7	4.62139e-20	0.308688	0.691	0.504	7.54951e-16	CoEC_III
Bcl10	6.36031e-20	0.389951	0.283	0.155	1.03902e-15	CoEC_III
Fbln2	7.24108e-20	0.264932	0.36	0.202	1.1829e-15	CoEC_III
Krcc1	7.50399e-20	0.402268	0.325	0.195	1.22585e-15	CoEC_III
Sdcbp	1.5333e-19	0.348125	0.595	0.405	2.5048e-15	CoEC_III
Fam43a	1.54924e-19	0.360104	0.262	0.154	2.53083e-15	CoEC_III
Rap1a	2.56876e-19	0.319309	0.552	0.375	4.19632e-15	CoEC_III
Spcs2	2.6792e-19	0.29134	0.535	0.36	4.37674e-15	CoEC_III
Lmna	3.11456e-19	0.479322	0.323	0.187	5.08795e-15	CoEC_III
Ecscr	3.54074e-19	0.272221	0.738	0.554	5.78415e-15	CoEC_III
Rps18-ps3	3.67663e-19	-0.948786	0.235	0.344	6.00614e-15	CoEC_III
Rab2a	4.36212e-19	0.27709	0.559	0.388	7.12595e-15	CoEC_III
Scp2	4.44961e-19	0.282245	0.514	0.349	7.26888e-15	CoEC_III
Fam174a	5.43773e-19	0.317132	0.288	0.163	8.88308e-15	CoEC_III
Mif	5.53365e-19	-0.878842	0.322	0.427	9.03977e-15	CoEC_III
Tuba1a	7.12216e-19	0.352686	0.658	0.456	1.16348e-14	CoEC_III
Psma3	8.96175e-19	0.258531	0.578	0.388	1.46399e-14	CoEC_III
Edf1	8.97427e-19	0.264859	0.63	0.447	1.46604e-14	CoEC_III
Psmd2	1.09942e-18	0.436514	0.304	0.179	1.79601e-14	CoEC_III
4931406P16Rik	1.13568e-18	0.258773	0.352	0.224	1.85524e-14	CoEC_III
Hmg20b	1.48888e-18	0.298932	0.372	0.232	2.43224e-14	CoEC_III
Dnajb11	1.59113e-18	0.328361	0.316	0.192	2.59928e-14	CoEC_III
Reep3	1.8015e-18	0.338498	0.325	0.195	2.94292e-14	CoEC_III
Vdac3	2.69051e-18	0.299214	0.465	0.307	4.39522e-14	CoEC_III
Kif5b	2.76548e-18	0.326077	0.463	0.3	4.51768e-14	CoEC_III
Ccdc28b	2.95508e-18	0.324907	0.305	0.182	4.82742e-14	CoEC_III
Anxa2	3.22036e-18	0.268947	0.702	0.507	5.26079e-14	CoEC_III
Iscu	3.50681e-18	0.320283	0.361	0.234	5.72873e-14	CoEC_III
Apbb2	5.12231e-18	0.336269	0.28	0.157	8.36781e-14	CoEC_III
Akap12	6.93574e-18	0.348419	0.256	0.143	1.13302e-13	CoEC_III
Tmem160	9.10599e-18	0.317023	0.341	0.21	1.48755e-13	CoEC_III
mt-Atp8	9.1088e-18	-0.935738	0.17	0.275	1.48801e-13	CoEC_III
Emc3	9.24243e-18	0.425437	0.332	0.195	1.50984e-13	CoEC_III
Tmed2	9.31951e-18	0.316528	0.624	0.442	1.52243e-13	CoEC_III
Mdh2	1.02079e-17	0.315947	0.493	0.328	1.66756e-13	CoEC_III
Col4a1	1.29829e-17	0.252836	0.775	0.595	2.12089e-13	CoEC_III
Abi3	1.36691e-17	0.384599	0.265	0.148	2.23299e-13	CoEC_III
Pop5	1.43901e-17	0.323101	0.253	0.137	2.35077e-13	CoEC_III
Myadm	1.54837e-17	0.256847	0.453	0.298	2.52942e-13	CoEC_III
Maf1	1.65521e-17	0.345874	0.305	0.185	2.70395e-13	CoEC_III
Rrp1	1.72186e-17	0.360927	0.292	0.17	2.81284e-13	CoEC_III
Psmc1	1.86347e-17	0.411193	0.337	0.206	3.04416e-13	CoEC_III
Snx2	2.10317e-17	0.418213	0.275	0.153	3.43574e-13	CoEC_III
Emc7	2.18698e-17	0.338432	0.365	0.229	3.57265e-13	CoEC_III
Mtdh	2.24248e-17	0.294263	0.376	0.247	3.66331e-13	CoEC_III
Snapc5	2.97836e-17	0.325819	0.292	0.175	4.86545e-13	CoEC_III
Ppp1r15a	4.11058e-17	0.552718	0.345	0.222	6.71504e-13	CoEC_III
Trappc6b	4.43332e-17	0.377611	0.328	0.198	7.24228e-13	CoEC_III
Fkbp9	4.66901e-17	0.277647	0.333	0.219	7.62729e-13	CoEC_III
Bcap31	5.70516e-17	0.335789	0.425	0.282	9.31994e-13	CoEC_III
Rasip1	6.60984e-17	0.26818	0.424	0.294	1.07978e-12	CoEC_III
Rbm7	7.19769e-17	0.398976	0.317	0.197	1.17581e-12	CoEC_III
Hnrnpk	8.22599e-17	0.335232	0.8	0.591	1.3438e-12	CoEC_III
Ctsb	9.36709e-17	0.283909	0.564	0.388	1.53021e-12	CoEC_III
Cope	1.09423e-16	0.251288	0.479	0.334	1.78754e-12	CoEC_III
Lyn	1.15614e-16	0.35284	0.251	0.145	1.88867e-12	CoEC_III
Card19	1.23525e-16	0.381458	0.254	0.139	2.01791e-12	CoEC_III
Cfap20	1.30265e-16	0.293342	0.315	0.192	2.12801e-12	CoEC_III
Dnajb6	1.54263e-16	0.333614	0.445	0.306	2.52003e-12	CoEC_III
Lman2	1.54435e-16	0.33909	0.351	0.229	2.52284e-12	CoEC_III
Vps36	2.15513e-16	0.314529	0.293	0.18	3.52062e-12	CoEC_III
Rnaset2a	2.18693e-16	0.254055	0.255	0.15	3.57256e-12	CoEC_III
Ndfip2	2.27509e-16	0.357588	0.355	0.225	3.71659e-12	CoEC_III
Efna1	2.42336e-16	0.296122	0.391	0.253	3.95881e-12	CoEC_III
Hprt	2.6917e-16	0.327351	0.364	0.233	4.39716e-12	CoEC_III
Phlda3	3.28248e-16	0.427564	0.291	0.17	5.36226e-12	CoEC_III
Idh2	3.76291e-16	0.268869	0.363	0.237	6.1471e-12	CoEC_III
Cers2	5.51253e-16	0.30376	0.283	0.175	9.00527e-12	CoEC_III
Bcl6b	5.61954e-16	0.313501	0.261	0.156	9.18009e-12	CoEC_III
Ndufv1	6.94905e-16	0.363649	0.265	0.15	1.1352e-11	CoEC_III
Mapre1	8.54867e-16	0.319327	0.462	0.301	1.39651e-11	CoEC_III
[truncated: 3,391 more rows]

## Sheet: Fig. S11A
Fig. S11A. DEGs of all Esm1-expressing cells versus Apln-expressing cells at E12
gene	p_val	avg_log2FC	pct.1	pct.2	p_val_adj
Esm1	4.95374e-07	1.66094	1	0	0.0072077
Apln	3.13629e-06	-1.50648	0	1	0.0456331
Sat1	0.00149526	1.15469	0.583	0.059	1
Serbp1	0.00171657	-0.749411	0.5	1	1
Fth1	0.00273242	0.468493	0.917	0.765	1
Ppp1r2	0.00284505	0.847499	0.833	0.294	1
Ube2e3	0.00386446	-0.962245	0	0.529	1
Ecscr	0.00480942	0.720214	0.75	0.353	1
Clic4	0.0069378	-0.870661	0.083	0.647	1
Igfbp3	0.0069378	0.975266	0.667	0.235	1
Ino80b	0.00729033	0.888862	0.5	0.059	1
F2r	0.00814456	0.815909	0.583	0.118	1
Tpm3	0.0115041	-0.714212	0.333	0.824	1
Anapc5	0.0131323	-0.771389	0.083	0.529	1
Ssr1	0.0162929	-0.772581	0.167	0.647	1
Myl12a	0.0175548	0.446632	0.917	0.765	1
Hmgn1	0.0192353	-0.524432	0.583	0.882	1
Mrpl18	0.0212501	0.625263	0.583	0.294	1
Cd81	0.0224865	0.486496	0.917	0.588	1
Plagl1	0.0238414	-0.555191	0.5	0.882	1
Nhp2	0.0243927	-0.677556	0.333	0.706	1
Lxn	0.0264112	0.778297	0.5	0.118	1
Sparcl1	0.0264112	0.845188	0.5	0.118	1
Ube2i	0.027233	-0.662193	0.167	0.647	1
B2m	0.0308012	0.681724	0.667	0.294	1
mt-Nd4l	0.0311698	-0.707019	0.167	0.588	1
Dpm3	0.0329236	0.658039	0.5	0.176	1
Lsm4	0.0344585	-0.681668	0.083	0.529	1
Ostc	0.0347637	0.599988	0.667	0.294	1
Psma1	0.0350569	0.664884	0.5	0.118	1
Atf4	0.0351967	-0.606426	0.167	0.529	1
Pam	0.03526	-0.638191	0.167	0.588	1
Hnrnpa3	0.0386725	0.599174	0.75	0.353	1
Col4a2	0.0386725	-0.707505	0.25	0.706	1
Minos1	0.040974	-0.632514	0.333	0.765	1
Calm2	0.0426724	0.630649	0.667	0.353	1
Eif3j1	0.046616	-0.62064	0.25	0.588	1
Morf4l2	0.0466799	-0.533591	0.417	0.824	1
Llph	0.0484193	-0.660549	0.25	0.706	1
Gm10036	0.0485042	-0.408271	0.667	1	1
Fubp1	0.0487224	0.623208	0.5	0.176	1
Sf3b5	0.0511554	-0.536794	0.333	0.647	1
Cdc42	0.0537341	0.486762	0.75	0.471	1
Crip1	0.0564936	-0.635684	0.167	0.588	1
Prdx4	0.0637971	0.67095	0.5	0.235	1
1810058I24Rik	0.0637971	0.647503	0.5	0.235	1
Ywhae	0.0671063	0.288979	0.667	0.647	1
Tgfb1	0.0704492	0.576621	0.5	0.176	1
Chchd1	0.0705858	-0.658939	0.167	0.588	1
Hnrnpa0	0.0705858	-0.577818	0.25	0.529	1
Polr2i	0.0716094	-0.63099	0.167	0.529	1
Gm2000	0.0789728	-0.365613	0.667	0.882	1
Snrpd3	0.0817272	-0.578054	0.25	0.647	1
Fam162a	0.0817272	-0.591328	0.25	0.647	1
Hnrnpc	0.0817929	0.440601	0.667	0.471	1
Ppp1r11	0.089113	-0.527172	0.167	0.529	1
Rps26-ps1	0.0892563	0.489826	0.75	0.471	1
Actr2	0.0893972	-0.475339	0.25	0.588	1
Ptp4a3	0.0897055	0.532515	0.5	0.235	1
Pdap1	0.0900119	-0.419037	0.5	0.765	1
Odc1	0.0936658	-0.565757	0.333	0.765	1
Emc6	0.0989316	-0.532128	0.25	0.588	1
Ppic	0.0994437	0.416793	0.667	0.471	1
Ywhaz	0.099894	-0.539818	0.25	0.647	1
Ube2b	0.100024	0.490521	0.5	0.235	1
Ldha	0.10092	0.265908	0.917	0.824	1
Eif4g2	0.103008	-0.392217	0.5	0.647	1
Mrpl54	0.107402	-0.544562	0.167	0.588	1
Dnaja1	0.110115	0.539369	0.75	0.294	1
Atp6v1g1	0.111267	0.569537	0.5	0.235	1
Nfib	0.118655	0.448021	0.583	0.294	1
Mrpl12	0.118655	-0.501216	0.25	0.529	1
Krtcap2	0.120009	0.412607	0.667	0.471	1
Cnn2	0.120425	-0.450769	0.25	0.588	1
Ctla2a	0.127183	0.375326	0.75	0.529	1
Ube2s	0.130514	0.34073	0.917	0.706	1
Cd9	0.134368	0.472089	0.5	0.294	1
Mrps14	0.136725	0.470483	0.5	0.235	1
Eif4ebp1	0.138806	-0.430192	0.333	0.647	1
Arhgdia	0.138806	0.434421	0.667	0.412	1
Ywhah	0.143915	-0.446288	0.25	0.529	1
Dbi	0.147973	0.296599	0.667	0.529	1
Mtch2	0.148079	0.448849	0.5	0.294	1
1110004F10Rik	0.148079	-0.445593	0.167	0.529	1
Atp5g1	0.14911	-0.377156	0.667	0.941	1
Rhoc	0.151503	0.275955	0.667	0.588	1
Ramp2	0.15692	-0.422332	0.417	0.647	1
Laptm4a	0.158	-0.447071	0.25	0.529	1
Snrpd1	0.158609	0.354265	0.583	0.471	1
Itgb1	0.159309	-0.390055	0.25	0.588	1
Nono	0.159454	-0.361231	0.333	0.588	1
Dazap2	0.162835	-0.468705	0.167	0.529	1
Anp32b	0.16492	-0.463557	0.417	0.765	1
Gnb1	0.16492	-0.418436	0.417	0.765	1
Jund	0.16492	-0.384971	0.417	0.765	1
Rpl13-ps3	0.16492	-0.45257	0.417	0.765	1
Ndufb5	0.165665	-0.472355	0.333	0.647	1
Cfdp1	0.165665	-0.410112	0.333	0.647	1
Myeov2	0.173106	0.437966	0.5	0.353	1
Tomm7	0.173838	-0.345952	0.583	0.882	1
Gm9844	0.173838	0.319484	0.833	0.706	1
Srrm2	0.174078	-0.444994	0.333	0.588	1
Calr	0.174188	0.412887	0.583	0.353	1
Pabpc1	0.179214	-0.346072	0.5	0.706	1
Glrx5	0.182006	-0.405397	0.333	0.529	1
Snrpb	0.182314	-0.401663	0.5	0.765	1
Arpc2	0.18289	0.401788	0.75	0.471	1
2010107E04Rik	0.18289	-0.450827	0.417	0.706	1
Eif5a	0.186832	-0.457115	0.5	0.882	1
Psmb1	0.189266	-0.413231	0.25	0.529	1
Srsf11	0.18968	-0.387932	0.25	0.647	1
Btg1	0.190082	-0.463339	0.25	0.588	1
Pitpna	0.19563	0.37551	0.5	0.294	1
Arap3	0.19563	0.353294	0.5	0.294	1
Supt4a	0.200812	0.414303	0.5	0.235	1
Akr1a1	0.20629	0.335689	0.583	0.412	1
Eif4a1	0.20629	0.343244	0.583	0.412	1
Sptbn1	0.207018	0.361448	0.583	0.353	1
Ppp1r14b	0.210527	0.30992	0.667	0.588	1
Gngt2	0.213738	0.361252	0.5	0.294	1
Fus	0.215886	0.371465	0.5	0.412	1
Ndufa13	0.215886	0.362711	0.5	0.412	1
Timm13	0.218747	-0.32863	0.417	0.647	1
Banf1	0.22357	-0.281741	0.5	0.647	1
Ndufb6	0.223931	0.404515	0.583	0.412	1
Polr2f	0.2308	-0.399225	0.333	0.647	1
Rpl36al	0.231285	-0.259359	0.75	0.941	1
Tmem261	0.233024	0.434975	0.5	0.294	1
Serpinh1	0.233585	-0.280913	0.583	0.765	1
Ranbp1	0.233585	-0.300559	0.583	0.765	1
Clic1	0.239459	-0.313136	0.667	0.941	1
Tpi1	0.242625	0.299185	0.583	0.412	1
Ndufab1	0.242625	-0.366725	0.333	0.588	1
Gm42418	0.242625	-0.358581	0.333	0.588	1
Pcbp1	0.244367	-0.389798	0.25	0.529	1
Rdx	0.244367	0.395681	0.5	0.353	1
Eny2	0.244367	-0.325098	0.25	0.529	1
Cnbp	0.250887	-0.355262	0.417	0.706	1
Icam2	0.254087	0.337224	0.5	0.412	1
Rpl23a-ps3	0.25677	-0.297821	0.667	0.882	1
Dynlrb1	0.2594	-0.36533	0.417	0.588	1
Cldn5	0.265021	-0.272427	0.25	0.529	1
Park7	0.270344	-0.348575	0.417	0.706	1
Hmgb2	0.275896	-0.257426	0.667	0.882	1
Map1lc3b	0.283242	0.294309	0.583	0.412	1
Anxa2	0.283242	0.325152	0.583	0.412	1
Tomm22	0.283242	-0.370049	0.333	0.588	1
Sod1	0.286847	0.341373	0.5	0.353	1
Cox5a	0.296381	-0.289546	0.417	0.647	1
Cald1	0.296755	-0.305709	0.333	0.529	1
Gm10073	0.297824	-0.271336	0.75	1	1
Snhg6	0.305187	0.374492	0.583	0.412	1
Arf4	0.308131	0.389617	0.583	0.353	1
Ddx5	0.309855	0.321546	0.5	0.353	1
Psma2	0.309855	-0.40551	0.25	0.529	1
Zfp706	0.309855	-0.379928	0.25	0.529	1
Tcf4	0.309855	-0.330808	0.25	0.529	1
Atp6v0e	0.319792	0.326485	0.5	0.412	1
Cnn3	0.323723	0.295236	0.583	0.471	1
Snrpe	0.324912	-0.315884	0.583	0.824	1
Rpl9-ps6	0.324912	-0.289424	0.583	0.824	1
Cycs	0.327616	-0.337933	0.5	0.706	1
Eif4h	0.33405	0.291762	0.5	0.353	1
Fscn1	0.33405	0.33985	0.5	0.353	1
Bag1	0.334802	-0.284231	0.417	0.706	1
Pfdn5	0.334802	-0.301151	0.417	0.706	1
Rps25	0.341019	-0.250039	0.833	1	1
Polr1d	0.341398	-0.329238	0.417	0.647	1
Ndufa5	0.343967	0.263729	0.5	0.412	1
2810417H13Rik	0.343967	-0.326797	0.333	0.529	1
Bola2	0.347388	-0.273279	0.583	0.824	1
Eno1	0.350615	-0.282983	0.5	0.706	1
Tomm5	0.352376	0.276039	0.583	0.412	1
Prdx2	0.352376	0.310675	0.583	0.412	1
Gsk3b	0.352376	-0.257429	0.417	0.529	1
Ndufb2	0.35943	0.284853	0.5	0.353	1
Uqcrb	0.35943	0.280971	0.5	0.353	1
Comt	0.35943	0.277599	0.5	0.353	1
U2af1	0.365468	-0.255093	0.417	0.647	1
Dync1i2	0.369279	-0.261972	0.333	0.529	1
Txn1	0.370829	-0.288312	0.583	0.824	1
Pea15a	0.374482	0.327974	0.5	0.294	1
2310036O22Rik	0.390569	-0.278849	0.417	0.647	1
Gm6133	0.395228	-0.274287	0.583	0.824	1
Sh3bgrl3	0.40295	-0.276177	0.5	0.765	1
Cks1b	0.45249	-0.278066	0.5	0.706	1
Tuba1a	0.471922	0.281867	0.583	0.529	1
Nop10	0.47403	-0.257265	0.583	0.824	1
Cox7a2	0.489481	-0.301335	0.583	0.882	1
Srsf3	0.512127	-0.264089	0.5	0.765	1
Eif3e	0.512359	-0.263983	0.333	0.529	1
Ndufa4	0.520313	-0.252615	0.667	1	1
Arpc4	0.588915	-0.251369	0.333	0.647	1
Sep15	0.600548	-0.294694	0.417	0.765	1
Clta	0.616537	-0.266048	0.333	0.588	1

## Sheet: Fig. S12B
Fig. S12B. DEGs of all annotated clusters resulting from the analysis of datasets E12, E15, P2, Adult, Control and MI integrated
p_val	avg_log2FC	pct.1	pct.2	p_val_adj	gene	cluster
0	1.14048	0.786	0.462	0	Rgcc	CoEC I
0	1.09143	0.915	0.607	0	Gpihbp1	CoEC I
0	1.1212	0.714	0.427	0	Cd300lg	CoEC I
0	1.3291	0.569	0.285	0	Lpl	CoEC I
0	0.877391	0.782	0.504	0	Mgll	CoEC I
0	1.14461	0.626	0.348	0	C1qtnf9	CoEC I
0	1.04571	0.925	0.649	0	Cd36	CoEC I
0	1.9583	0.434	0.159	0	Timp4	CoEC I
0	0.690018	0.901	0.634	0	Ly6c1	CoEC I
0	1.08223	0.695	0.429	0	Tcf15	CoEC I
0	1.25338	0.72	0.462	0	Aqp1	CoEC I
0	1.92195	0.394	0.137	0	Car4	CoEC I
0	0.527695	0.881	0.627	0	Ly6a	CoEC I
0	0.555566	0.857	0.61	0	Sparcl1	CoEC I
0	0.379067	0.863	0.618	0	Igfbp7	CoEC I
0	0.836378	0.891	0.648	0	Tspan13	CoEC I
0	0.913904	0.66	0.42	0	Lims2	CoEC I
0	1.13835	0.496	0.257	0	Aqp7	CoEC I
0	0.632135	0.676	0.442	0	AW112010	CoEC I
0	0.933485	0.617	0.383	0	1810011O10Rik	CoEC I
0	0.822343	0.561	0.33	0	Aplnr	CoEC I
0	0.881533	0.698	0.473	0	Tspan7	CoEC I
0	1.01322	0.96	0.737	0	Fabp4	CoEC I
0	1.35442	0.421	0.2	0	Cyp4b1	CoEC I
0	0.931173	0.58	0.371	0	2004-09-01	CoEC I
0	0.82558	0.725	0.518	0	Kdr	CoEC I
0	0.846824	0.607	0.407	0	Kank3	CoEC I
0	0.794712	0.585	0.387	0	Jam2	CoEC I
0	1.33181	0.361	0.169	0	Slc28a2	CoEC I
0	1.35271	0.348	0.157	0	Gm12002	CoEC I
0	0.60544	0.925	0.747	0	Cav1	CoEC I
0	0.77308	0.902	0.734	0	Sdpr	CoEC I
0	0.644368	0.947	0.782	0	Gng11	CoEC I
0	0.502762	0.956	0.852	0	Cd81	CoEC I
0	0.356089	0.999	0.997	0	Malat1	CoEC I
8.96e-302	0.469744	0.911	0.686	1.48e-297	Ly6e	CoEC I
8.35e-296	0.795632	0.591	0.4	1.38e-291	Sgk1	CoEC I
5.07e-289	0.573815	0.812	0.667	8.4e-285	Nrp1	CoEC I
1.79e-286	0.36494	0.999	0.991	2.96e-282	Tmsb4x	CoEC I
5.7e-285	0.656926	0.66	0.459	9.43e-281	Srgn	CoEC I
1.05e-284	0.573777	0.803	0.654	1.74e-280	Sptbn1	CoEC I
1.49e-284	0.666289	0.701	0.522	2.47e-280	Cd200	CoEC I
1.61e-279	1.17505	0.33	0.164	2.67e-275	Fmo1	CoEC I
1.58e-276	0.614355	0.72	0.545	2.61e-272	Gimap6	CoEC I
1.84e-276	1.04054	0.402	0.226	3.05e-272	Dhrs3	CoEC I
1.88e-276	1.27428	0.29	0.134	3.12e-272	Ccdc85a	CoEC I
2.6e-276	1.17751	0.292	0.134	4.3e-272	Xdh	CoEC I
7.98e-275	0.716027	0.65	0.472	1.32e-270	Tmem88	CoEC I
1.13e-271	0.534546	0.856	0.712	1.87e-267	Cdh5	CoEC I
1.18e-269	0.442654	0.886	0.752	1.95e-265	Cst3	CoEC I
4.58e-264	0.427473	0.948	0.832	7.58e-260	B2m	CoEC I
2.66e-257	0.815212	0.512	0.331	4.4e-253	Itpkb	CoEC I
1.94e-254	0.746065	0.562	0.38	3.21e-250	Adgrl4	CoEC I
1.55e-243	0.693099	0.582	0.404	2.57e-239	Cyyr1	CoEC I
1.42e-236	0.736879	0.56	0.39	2.36e-232	Ushbp1	CoEC I
7.96e-233	0.999061	0.357	0.199	1.32e-228	Kcna5	CoEC I
1.24e-230	0.936907	0.388	0.227	2.05e-226	Tmem140	CoEC I
3.65e-230	0.493966	0.682	0.496	6.04e-226	Hspb1	CoEC I
6.29e-228	0.339054	0.916	0.716	1.04e-223	H2-D1	CoEC I
2.39e-226	0.647364	0.623	0.46	3.96e-222	Myct1	CoEC I
1.13e-223	0.419182	0.766	0.604	1.87e-219	Sepp1	CoEC I
3.95e-211	0.776456	0.466	0.305	6.54e-207	Gstm1	CoEC I
8.67e-208	0.408524	0.772	0.604	1.43e-203	Slc9a3r2	CoEC I
1.63e-206	0.525709	0.722	0.569	2.7e-202	Ptrf	CoEC I
1.86e-202	0.965235	0.367	0.219	3.07e-198	Sult1a1	CoEC I
5.86e-202	0.433937	0.828	0.671	9.7e-198	Esam	CoEC I
6.36e-202	0.873042	0.415	0.263	1.05e-197	Car8	CoEC I
1.86e-199	0.723657	0.507	0.353	3.07e-195	Plpp1	CoEC I
4.51e-199	0.459314	0.8	0.654	7.47e-195	Tcf4	CoEC I
7.32e-194	0.615231	0.695	0.552	1.21e-189	Cav2	CoEC I
5.23e-188	0.343713	0.935	0.821	8.66e-184	Egfl7	CoEC I
2.74e-185	0.998358	0.278	0.148	4.53e-181	Thrsp	CoEC I
1.05e-182	0.728902	0.513	0.37	1.73e-178	Smco4	CoEC I
1.38e-181	0.672656	0.503	0.347	2.28e-177	Gas6	CoEC I
3.34e-181	0.480669	0.623	0.448	5.53e-177	Cldn5	CoEC I
8e-179	0.69406	0.499	0.352	1.32e-174	Jup	CoEC I
2.54e-177	0.299327	0.799	0.593	4.21e-173	H2-K1	CoEC I
6.68e-177	0.548084	0.589	0.437	1.11e-172	Plpp3	CoEC I
6.2e-173	0.506	0.503	0.343	1.03e-168	Ifi203	CoEC I
1.21e-172	1.00767	0.265	0.142	2e-168	Mcf2l	CoEC I
1.63e-172	0.612843	0.58	0.438	2.7e-168	Ctnnbip1	CoEC I
8.29e-172	1.03986	0.281	0.158	1.37e-167	Jam3	CoEC I
1.09e-170	0.594376	0.635	0.51	1.8e-166	Gngt2	CoEC I
1.11e-170	0.485311	0.735	0.605	1.83e-166	Psap	CoEC I
1.25e-170	0.838513	0.396	0.259	2.06e-166	Mllt4	CoEC I
6.48e-169	0.799896	0.4	0.262	1.07e-164	Tmem204	CoEC I
7.32e-168	0.853179	0.348	0.214	1.21e-163	Clic5	CoEC I
2.08e-159	0.389132	0.633	0.456	3.44e-155	Rbp7	CoEC I
4.27e-159	0.901645	0.317	0.192	7.07e-155	Pdzd2	CoEC I
9.05e-158	0.725242	0.429	0.291	1.5e-153	Meox2	CoEC I
1.42e-156	0.38226	0.706	0.555	2.36e-152	Id1	CoEC I
3.48e-156	0.663303	0.519	0.385	5.77e-152	BC028528	CoEC I
1.84e-153	0.729159	0.457	0.327	3.05e-149	Tshz2	CoEC I
3.73e-151	0.538103	0.575	0.44	6.18e-147	Txnip	CoEC I
5.15e-148	0.688628	0.418	0.283	8.53e-144	4930523C07Rik	CoEC I
5.42e-146	0.681105	0.458	0.327	8.98e-142	Unc45b	CoEC I
1.56e-145	0.472367	0.681	0.552	2.59e-141	Ehd2	CoEC I
2.43e-143	0.568266	0.532	0.399	4.02e-139	Kitl	CoEC I
1.31e-135	0.30409	0.742	0.621	2.16e-131	Emcn	CoEC I
1.27e-134	0.716924	0.344	0.22	2.11e-130	Slc26a10	CoEC I
2.43e-134	0.913216	0.262	0.154	4.03e-130	Ramp3	CoEC I
7.78e-131	0.54671	0.523	0.397	1.29e-126	Ccdc85b	CoEC I
7.79e-131	0.686491	0.381	0.258	1.29e-126	Thbd	CoEC I
5.27e-130	0.709283	0.386	0.265	8.72e-126	Plcb4	CoEC I
2.7e-128	0.661582	0.417	0.295	4.48e-124	Arhgef15	CoEC I
6.33e-125	0.518193	0.518	0.389	1.05e-120	Ifngr1	CoEC I
9.24e-124	0.404588	0.725	0.616	1.53e-119	Gm42418	CoEC I
5.37e-121	0.481595	0.55	0.423	8.89e-117	Gimap4	CoEC I
7.3e-120	0.604575	0.401	0.279	1.21e-115	Btnl9	CoEC I
5e-119	0.436129	0.629	0.517	8.28e-115	Arhgap31	CoEC I
4.17e-116	0.752859	0.282	0.176	6.9e-112	Pltp	CoEC I
8.86e-116	0.254333	0.945	0.847	1.47e-111	Sparc	CoEC I
9.49e-116	0.539183	0.472	0.347	1.57e-111	Fam101b	CoEC I
9.22e-115	0.782423	0.289	0.183	1.53e-110	Tspan15	CoEC I
1.35e-114	0.368814	0.685	0.559	2.23e-110	Col4a2	CoEC I
4.62e-114	0.623784	0.342	0.228	7.64e-110	Slfn5	CoEC I
2.09e-113	0.30072	0.843	0.747	3.47e-109	Laptm4a	CoEC I
3.96e-113	0.573946	0.432	0.314	6.56e-109	Fam43a	CoEC I
1.28e-112	0.610713	0.463	0.349	2.12e-108	Ccnd1	CoEC I
1.42e-112	0.366705	0.625	0.5	2.35e-108	Flt1	CoEC I
1.29e-110	0.670672	0.266	0.162	2.13e-106	Art3	CoEC I
1.81e-108	0.36032	0.699	0.597	2.99e-104	Rsrp1	CoEC I
2.8e-108	0.39013	0.667	0.562	4.64e-104	Ppp1r2	CoEC I
1.87e-103	0.783199	0.252	0.156	3.09e-99	Lipe	CoEC I
2.5e-103	0.692971	0.324	0.22	4.14e-99	Rasgrp2	CoEC I
1.59e-102	0.574291	0.463	0.357	2.63e-98	Itga6	CoEC I
2.11e-99	0.687931	0.336	0.235	3.5e-95	Fcgrt	CoEC I
1.53e-95	0.44778	0.605	0.504	2.53e-91	Hspg2	CoEC I
1.45e-94	0.658675	0.326	0.227	2.4e-90	Cmtm8	CoEC I
1.66e-94	0.337659	0.747	0.63	2.74e-90	Cd34	CoEC I
8.17e-94	0.543219	0.356	0.252	1.35e-89	Pim3	CoEC I
3e-93	0.498184	0.364	0.257	4.97e-89	H2-T23	CoEC I
1.44e-92	0.637803	0.307	0.208	2.39e-88	Pde2a	CoEC I
2.92e-92	0.520587	0.476	0.375	4.84e-88	Cxx1a	CoEC I
1.12e-90	0.346363	0.667	0.568	1.86e-86	S100a13	CoEC I
3.31e-90	0.396139	0.598	0.502	5.48e-86	Rabac1	CoEC I
4.08e-90	0.531391	0.43	0.327	6.75e-86	Palmd	CoEC I
5.62e-90	0.729457	0.262	0.171	9.31e-86	Ablim3	CoEC I
9.39e-90	0.480775	0.463	0.36	1.56e-85	Ehd1	CoEC I
1.53e-89	0.456444	0.509	0.405	2.54e-85	Prr13	CoEC I
3.05e-88	0.390768	0.603	0.5	5.05e-84	Ostf1	CoEC I
2.52e-87	0.6106	0.313	0.215	4.18e-83	Arhgap18	CoEC I
6.38e-87	0.295742	0.733	0.629	1.06e-82	Tmbim6	CoEC I
8.17e-87	0.438269	0.566	0.474	1.35e-82	Tie1	CoEC I
1.25e-86	0.610292	0.315	0.219	2.08e-82	Adgrg1	CoEC I
3.2e-86	0.719818	0.285	0.194	5.29e-82	Mmd	CoEC I
4.28e-82	0.575384	0.372	0.277	7.09e-78	Fez2	CoEC I
1.53e-81	0.617679	0.322	0.23	2.54e-77	Dok4	CoEC I
8.15e-81	0.60608	0.333	0.24	1.35e-76	Hspa12b	CoEC I
1.96e-80	0.699176	0.269	0.183	3.24e-76	Etl4	CoEC I
4.77e-80	0.311371	0.444	0.337	7.9e-76	Mndal	CoEC I
9.13e-80	0.383468	0.533	0.431	1.51e-75	Anxa3	CoEC I
1.35e-79	0.434787	0.521	0.43	2.24e-75	Sypl	CoEC I
1.22e-78	0.417664	0.523	0.428	2.02e-74	Adgrf5	CoEC I
2.64e-78	0.537423	0.387	0.293	4.38e-74	Tmem123	CoEC I
1.05e-77	0.496737	0.429	0.333	1.73e-73	Ets2	CoEC I
6.57e-77	0.30838	0.538	0.424	1.09e-72	Tinagl1	CoEC I
1.07e-76	0.510817	0.337	0.245	1.76e-72	Scarb1	CoEC I
4.12e-76	0.562543	0.347	0.255	6.82e-72	Arid5b	CoEC I
6.61e-76	0.271541	0.741	0.635	1.09e-71	S100a16	CoEC I
5.65e-75	0.433897	0.514	0.423	9.35e-71	Tprgl	CoEC I
7.91e-75	0.619734	0.295	0.209	1.31e-70	Cdc42ep2	CoEC I
9.59e-75	0.275153	0.56	0.452	1.59e-70	Ptprb	CoEC I
2.58e-74	0.310564	0.726	0.637	4.28e-70	Col4a1	CoEC I
3e-74	0.393783	0.562	0.474	4.96e-70	Ndufa8	CoEC I
3.89e-74	0.494964	0.408	0.316	6.44e-70	Apbb2	CoEC I
6.6e-74	0.641303	0.299	0.214	1.09e-69	Rnf130	CoEC I
1.03e-73	0.458479	0.39	0.292	1.7e-69	Nrp2	CoEC I
1.26e-73	0.520402	0.376	0.285	2.09e-69	S100a1	CoEC I
1.99e-73	0.547066	0.382	0.292	3.3e-69	Cd38	CoEC I
3.03e-71	0.264306	0.532	0.428	5.03e-67	Ptp4a3	CoEC I
3.61e-71	0.511145	0.421	0.334	5.98e-67	Klf7	CoEC I
3.46e-70	0.515857	0.368	0.28	5.73e-66	Ndel1	CoEC I
2.7e-69	0.368514	0.447	0.348	4.47e-65	Podxl	CoEC I
3.14e-69	0.372324	0.486	0.39	5.19e-65	Bcam	CoEC I
9.06e-69	0.437095	0.467	0.378	1.5e-64	Zbtb20	CoEC I
3.69e-68	0.618051	0.267	0.187	6.11e-64	Sema6a	CoEC I
2.72e-66	0.252519	0.748	0.652	4.5e-62	Icam2	CoEC I
1.35e-62	0.610695	0.263	0.186	2.23e-58	Rapgef3	CoEC I
2.52e-62	0.631374	0.277	0.202	4.18e-58	Nbeal1	CoEC I
3.55e-61	0.285734	0.787	0.756	5.88e-57	mt-Nd2	CoEC I
5.34e-60	0.316563	0.535	0.443	8.83e-56	Adam15	CoEC I
3.38e-59	0.518021	0.353	0.274	5.6e-55	Cxx1b	CoEC I
3.73e-59	0.341812	0.391	0.302	6.17e-55	Neat1	CoEC I
6.08e-59	0.331208	0.569	0.49	1.01e-54	Tmem50a	CoEC I
8.37e-59	0.445315	0.434	0.353	1.39e-54	Mxd4	CoEC I
1.07e-58	0.407006	0.353	0.268	1.78e-54	H2-Q7	CoEC I
1.13e-58	0.496965	0.4	0.325	1.87e-54	Pnkd	CoEC I
1.27e-58	0.360841	0.528	0.447	2.1e-54	Wasf2	CoEC I
3.59e-58	0.501599	0.259	0.184	5.94e-54	Lmcd1	CoEC I
8.02e-57	0.369088	0.374	0.289	1.33e-52	Psmb9	CoEC I
4.58e-56	0.4144	0.449	0.372	7.59e-52	Snrk	CoEC I
1.02e-55	0.294302	0.557	0.473	1.69e-51	Shisa5	CoEC I
3.57e-55	0.39938	0.461	0.386	5.91e-51	Fermt2	CoEC I
1.72e-54	0.565478	0.258	0.188	2.85e-50	Ptprg	CoEC I
3.45e-54	0.574678	0.253	0.183	5.72e-50	Tecpr1	CoEC I
3.68e-54	0.259074	0.453	0.361	6.1e-50	H2-Q4	CoEC I
2.37e-53	0.337185	0.337	0.256	3.92e-49	Iigp1	CoEC I
6.83e-53	0.448018	0.361	0.285	1.13e-48	Abcg2	CoEC I
1.08e-52	0.369858	0.449	0.37	1.79e-48	Fli1	CoEC I
1.65e-52	0.290292	0.556	0.473	2.73e-48	Ets1	CoEC I
8.42e-51	0.457734	0.284	0.212	1.39e-46	Klf9	CoEC I
1.02e-50	0.475471	0.261	0.19	1.68e-46	Ceacam1	CoEC I
6.81e-50	0.496026	0.298	0.228	1.13e-45	Klk8	CoEC I
9.8e-50	0.45847	0.355	0.283	1.62e-45	Slc50a1	CoEC I
7.08e-49	0.410426	0.425	0.353	1.17e-44	Myadm	CoEC I
7.76e-48	0.359454	0.39	0.316	1.29e-43	Psmb10	CoEC I
4.92e-47	0.328715	0.346	0.268	8.15e-43	Acvrl1	CoEC I
2.32e-46	0.523005	0.286	0.22	3.84e-42	Tsnax	CoEC I
9.08e-46	0.286345	0.531	0.457	1.5e-41	Rasip1	CoEC I
1.76e-45	0.485982	0.283	0.217	2.92e-41	Sec14l1	CoEC I
2.57e-45	0.399439	0.354	0.281	4.25e-41	Plod1	CoEC I
4.46e-45	0.30226	0.552	0.483	7.38e-41	Cd151	CoEC I
1.38e-44	0.25297	0.617	0.551	2.29e-40	Myl12b	CoEC I
2.12e-44	0.338729	0.502	0.438	3.51e-40	Adipor1	CoEC I
2.67e-44	0.416714	0.338	0.269	4.43e-40	Aldh2	CoEC I
4.33e-44	0.455493	0.335	0.267	7.16e-40	Reep3	CoEC I
7.69e-44	0.380148	0.407	0.336	1.27e-39	Clec1a	CoEC I
1.09e-42	0.436592	0.311	0.244	1.81e-38	Pitpnc1	CoEC I
1.24e-42	0.353602	0.418	0.349	2.05e-38	Tpst2	CoEC I
1.09e-39	0.47329	0.282	0.221	1.81e-35	Lyn	CoEC I
1.94e-39	0.308711	0.316	0.248	3.21e-35	Gbp7	CoEC I
1.15e-38	0.314999	0.49	0.428	1.9e-34	Ahnak	CoEC I
2.58e-38	0.352453	0.486	0.43	4.28e-34	mt-Nd3	CoEC I
4.57e-38	0.393586	0.376	0.314	7.57e-34	Ech1	CoEC I
1.45e-37	0.352877	0.427	0.365	2.39e-33	Mtdh	CoEC I
4.67e-37	0.47173	0.256	0.198	7.74e-33	Syne2	CoEC I
7.95e-37	0.449455	0.301	0.242	1.32e-32	Xiap	CoEC I
1.36e-36	0.419279	0.276	0.216	2.26e-32	Myo10	CoEC I
6.95e-36	0.482213	0.25	0.193	1.15e-31	Sh2d3c	CoEC I
7.59e-36	0.435631	0.26	0.202	1.26e-31	Galnt18	CoEC I
8.51e-36	0.274059	0.498	0.433	1.41e-31	Mef2c	CoEC I
2.84e-35	0.46551	0.265	0.208	4.71e-31	Fam212a	CoEC I
2.85e-35	0.262463	0.594	0.545	4.72e-31	Sec62	CoEC I
4.2e-35	0.30776	0.493	0.436	6.95e-31	Ctnna1	CoEC I
1.82e-34	0.432288	0.277	0.22	3.01e-30	Myo1b	CoEC I
3.75e-34	0.385732	0.339	0.28	6.21e-30	Dram2	CoEC I
7.12e-34	0.363459	0.326	0.266	1.18e-29	Ablim1	CoEC I
8.79e-34	0.408068	0.327	0.27	1.46e-29	Sbds	CoEC I
1.17e-33	0.388674	0.256	0.198	1.94e-29	Plcb1	CoEC I
3.62e-33	0.283468	0.43	0.367	5.99e-29	Nck1	CoEC I
9.26e-33	0.419617	0.298	0.242	1.53e-28	Tns1	CoEC I
1.05e-32	0.318024	0.318	0.256	1.74e-28	Nrarp	CoEC I
1.1e-32	0.29744	0.391	0.328	1.82e-28	Slc43a3	CoEC I
4.56e-32	0.277875	0.493	0.433	7.55e-28	Pea15a	CoEC I
4.61e-32	0.385889	0.288	0.232	7.63e-28	Lpar6	CoEC I
6.01e-32	0.346562	0.355	0.296	9.95e-28	Tspan12	CoEC I
1.79e-31	0.439565	0.264	0.211	2.96e-27	Dab2ip	CoEC I
3.47e-31	0.391902	0.332	0.277	5.75e-27	Hpcal1	CoEC I
8.57e-31	0.37091	0.285	0.229	1.42e-26	Robo4	CoEC I
1.05e-30	0.306584	0.463	0.41	1.73e-26	Eva1b	CoEC I
5.38e-30	0.310516	0.328	0.269	8.91e-26	Ndrg1	CoEC I
2.64e-29	0.301413	0.423	0.369	4.37e-25	Mbnl2	CoEC I
3.46e-29	0.346798	0.306	0.251	5.74e-25	Tcn2	CoEC I
7.08e-29	0.339531	0.35	0.295	1.17e-24	Gna11	CoEC I
8.28e-29	0.293853	0.386	0.328	1.37e-24	Cdh13	CoEC I
9.03e-29	0.353135	0.309	0.255	1.5e-24	Rasgrp3	CoEC I
9.74e-29	0.380728	0.305	0.252	1.61e-24	Bcl6b	CoEC I
6.56e-28	0.269766	0.404	0.346	1.09e-23	Ypel3	CoEC I
1.08e-27	0.274329	0.316	0.26	1.78e-23	Tap2	CoEC I
2.64e-27	0.319841	0.446	0.401	4.38e-23	Lamtor5	CoEC I
7.79e-27	0.394102	0.269	0.219	1.29e-22	Gja1	CoEC I
8.89e-27	0.268306	0.418	0.363	1.47e-22	Tnfrsf1a	CoEC I
4.41e-26	0.320022	0.313	0.261	7.3e-22	Il10rb	CoEC I
3.41e-25	0.383504	0.255	0.207	5.64e-21	Stap2	CoEC I
5.57e-25	0.301699	0.356	0.304	9.22e-21	Cr1l	CoEC I
5.99e-25	0.373007	0.283	0.235	9.92e-21	Abi3	CoEC I
1.29e-24	0.295445	0.366	0.315	2.14e-20	Atraid	CoEC I
1.7e-24	0.294634	0.396	0.348	2.81e-20	Smim14	CoEC I
2.09e-24	0.283295	0.421	0.376	3.46e-20	Atp6v0b	CoEC I
2.07e-23	0.328676	0.334	0.286	3.43e-19	Arhgap29	CoEC I
2.66e-23	0.346278	0.26	0.214	4.41e-19	Adgrl2	CoEC I
2.69e-23	0.358751	0.259	0.213	4.45e-19	Pla2g16	CoEC I
3.91e-23	0.342846	0.3	0.255	6.48e-19	Dlc1	CoEC I
5.09e-23	0.347866	0.35	0.306	8.42e-19	Ilk	CoEC I
9.2e-23	0.286827	0.404	0.358	1.52e-18	Saraf	CoEC I
2.04e-22	0.36412	0.26	0.214	3.38e-18	Pcdh17	CoEC I
1.12e-21	0.308852	0.314	0.268	1.85e-17	Lrrc8c	CoEC I
1.18e-21	0.333913	0.302	0.257	1.96e-17	Ddrgk1	CoEC I
1.91e-21	0.306388	0.279	0.233	3.17e-17	Grap	CoEC I
2.85e-21	0.27606	0.295	0.248	4.72e-17	Cdc42ep3	CoEC I
4.74e-21	0.27041	0.411	0.366	7.84e-17	Serinc1	CoEC I
1.17e-20	0.275378	0.386	0.342	1.94e-16	Syf2	CoEC I
6.18e-20	0.311386	0.252	0.209	1.02e-15	Irf2	CoEC I
1.26e-19	0.349919	0.279	0.238	2.09e-15	Mprip	CoEC I
5.15e-19	0.264273	0.423	0.384	8.53e-15	Tnfaip1	CoEC I
1.52e-18	0.307535	0.34	0.3	2.52e-14	Sptan1	CoEC I
1.58e-18	0.321226	0.262	0.222	2.61e-14	Elovl5	CoEC I
1.23e-17	0.31887	0.285	0.245	2.04e-13	Git2	CoEC I
2.08e-17	0.284269	0.325	0.285	3.45e-13	2002-03-01	CoEC I
6.01e-17	0.316359	0.287	0.249	9.95e-13	Ttc14	CoEC I
1.15e-16	0.26642	0.335	0.295	1.9e-12	4931406P16Rik	CoEC I
4.48e-16	0.278639	0.305	0.267	7.42e-12	Lama4	CoEC I
7.47e-16	0.29989	0.283	0.246	1.24e-11	Arhgef2	CoEC I
8.18e-16	0.309841	0.335	0.3	1.35e-11	Fam198b	CoEC I
5.93e-15	0.307679	0.258	0.223	9.82e-11	Ggta1	CoEC I
8.77e-15	0.293879	0.27	0.234	1.45e-10	Snapc5	CoEC I
1.45e-14	0.264154	0.281	0.245	2.4e-10	Myo1c	CoEC I
2.55e-14	0.259291	0.331	0.296	4.23e-10	Ccnl2	CoEC I
1.42e-13	0.295994	0.267	0.234	2.35e-09	Ubl3	CoEC I
2.99e-12	0.253498	0.295	0.263	4.95e-08	Camk1	CoEC I
6.2e-12	0.298902	0.289	0.259	1.03e-07	Ucp2	CoEC I
1.59e-11	0.272262	0.276	0.246	2.64e-07	Rbck1	CoEC I
5.63e-11	0.26297	0.29	0.26	9.32e-07	Cdipt	CoEC I
0	1.77469	0.547	0.191	0	Slc39a1	Mesenchymal I
0	1.22719	0.644	0.363	0	Cbx3	Mesenchymal I
0	1.17525	0.604	0.342	0	Lrrc8a	Mesenchymal I
0	1.17668	0.567	0.31	0	Kdelr2	Mesenchymal I
0	1.15913	0.526	0.274	0	Nfia	Mesenchymal I
0	1.22896	0.423	0.193	0	Pam	Mesenchymal I
0	1.56112	0.364	0.141	0	Kdm6b	Mesenchymal I
0	1.83453	0.3	0.093	0	Rpgrip1	Mesenchymal I
0	1.95222	0.26	0.073	0	Abhd2	Mesenchymal I
0	2.13173	1	0.974	0	Actb	Mesenchymal I
1.82e-242	1.14637	0.41	0.21	3.02e-238	Wtap	Mesenchymal I
3.07e-233	0.953249	0.666	0.504	5.08e-229	Dusp3	Mesenchymal I
1.67e-203	1.24641	0.298	0.137	2.76e-199	Supt16	Mesenchymal I
2.29e-196	1.14035	0.327	0.159	3.79e-192	Marf1	Mesenchymal I
2.77e-190	1.22367	0.269	0.12	4.59e-186	Slc24a5	Mesenchymal I
1.71e-169	1.06193	0.341	0.182	2.83e-165	Alkbh5	Mesenchymal I
9.4e-167	1.26886	0.252	0.116	1.56e-162	Ncoa3	Mesenchymal I
4.68e-147	0.999615	0.297	0.154	7.74e-143	Zscan26	Mesenchymal I
1.69e-127	0.966444	0.28	0.149	2.8e-123	Myef2	Mesenchymal I
1.66e-119	0.911493	0.298	0.166	2.74e-115	Birc6	Mesenchymal I
5.56e-117	0.588205	0.703	0.57	9.21e-113	Gnb1	Mesenchymal I
1.02e-113	0.670733	0.513	0.364	1.69e-109	Dpysl2	Mesenchymal I
3.32e-92	0.599017	0.507	0.371	5.5e-88	Arglu1	Mesenchymal I
4.35e-77	0.787648	0.322	0.215	7.2e-73	Tacc1	Mesenchymal I
6.27e-75	0.322869	0.763	0.667	1.04e-70	Tubb5	Mesenchymal I
6.81e-73	0.798729	0.268	0.169	1.13e-68	Gatad1	Mesenchymal I
4.88e-71	0.781748	0.259	0.162	8.08e-67	Mcmbp	Mesenchymal I
5.85e-68	0.778368	0.252	0.157	9.68e-64	Tmf1	Mesenchymal I
8.54e-63	0.660773	0.32	0.221	1.41e-58	Ppp1r16b	Mesenchymal I
4.81e-61	0.491596	0.471	0.36	7.96e-57	St13	Mesenchymal I
5.31e-57	0.508763	0.534	0.442	8.8e-53	Lrrc58	Mesenchymal I
1.53e-48	0.400918	0.634	0.547	2.53e-44	Srsf2	Mesenchymal I
5.06e-46	0.596305	0.259	0.178	8.39e-42	Yme1l1	Mesenchymal I
3.9e-41	0.572815	0.259	0.183	6.46e-37	Zc3hav1	Mesenchymal I
6.29e-40	0.425218	0.414	0.325	1.04e-35	Gsk3b	Mesenchymal I
1.14e-27	0.514111	0.266	0.204	1.89e-23	Raph1	Mesenchymal I
2.37e-25	0.34884	0.479	0.417	3.92e-21	Set	Mesenchymal I
5.8e-21	0.312931	0.495	0.433	9.61e-17	Mest	Mesenchymal I
1.01e-19	0.366163	0.337	0.281	1.67e-15	Picalm	Mesenchymal I
3.27e-17	0.403258	0.28	0.231	5.42e-13	Yes1	Mesenchymal I
6.38e-16	0.294542	0.345	0.293	1.06e-11	Cnn2	Mesenchymal I
6.62e-16	0.256072	0.429	0.374	1.1e-11	Ccnd1	Mesenchymal I
1.01e-13	0.278521	0.432	0.386	1.67e-09	Fli1	Mesenchymal I
2.98e-13	0.334592	0.3	0.257	4.94e-09	Pitpnc1	Mesenchymal I
1.05e-12	0.268251	0.426	0.382	1.73e-08	2002-09-01	Mesenchymal I
2.12e-11	0.299187	0.263	0.224	3.5e-07	Fam3c	Mesenchymal I
1.57e-10	0.287388	0.509	0.476	2.61e-06	Fscn1	Mesenchymal I
1.95e-10	0.359481	0.363	0.33	3.22e-06	Lgals1	Mesenchymal I
3.86e-10	0.306544	0.298	0.261	6.4e-06	Myh9	Mesenchymal I
3.61e-09	0.275587	0.609	0.614	5.97e-05	Ptrf	Mesenchymal I
0	0.589242	0.98	0.944	0	Rps28	CoEC II
1.11e-240	0.531734	0.997	0.982	1.84e-236	Rpl32	CoEC II
2.97e-234	0.519791	0.987	0.949	4.92e-230	Rps15a	CoEC II
1.38e-233	0.551659	0.976	0.923	2.29e-229	Rpl39	CoEC II
6.82e-223	0.502652	0.992	0.96	1.13e-218	Rpl23	CoEC II
2.67e-221	0.437016	0.996	0.986	4.42e-217	Rpl37	CoEC II
2.36e-213	0.661769	0.865	0.702	3.92e-209	Rpl12	CoEC II
1.68e-209	0.519805	0.952	0.88	2.78e-205	Rps12	CoEC II
1.01e-208	1.72531	0.262	0.098	1.66e-204	Adm	CoEC II
1.27e-207	0.581476	0.97	0.857	2.1e-203	Tmsb10	CoEC II
7.57e-197	0.481518	0.99	0.963	1.25e-192	Rpl17	CoEC II
1.75e-192	0.441525	0.989	0.953	2.9e-188	Rpl35	CoEC II
1.2e-191	0.460848	0.991	0.965	1.99e-187	Rps24	CoEC II
1.49e-190	0.475306	0.995	0.973	2.46e-186	Rps18	CoEC II
9.91e-189	0.441776	0.993	0.969	1.64e-184	Rps27a	CoEC II
3.96e-188	0.442797	0.996	0.984	6.56e-184	Rps8	CoEC II
1.79e-185	0.432818	0.993	0.968	2.96e-181	Rpl26	CoEC II
4.04e-182	0.344962	0.996	0.996	6.69e-178	Rps29	CoEC II
5.23e-182	0.439554	0.978	0.939	8.66e-178	Rpl38	CoEC II
9.28e-177	0.447302	1	0.995	1.54e-172	Rpl13	CoEC II
1.27e-173	0.462299	0.979	0.94	2.11e-169	Rps7	CoEC II
1.78e-163	0.512451	0.93	0.836	2.94e-159	Rpl10a	CoEC II
5.98e-163	0.464898	0.951	0.882	9.9e-159	Rps26	CoEC II
1.43e-162	0.437889	0.965	0.914	2.37e-158	Rpl28	CoEC II
1.13e-159	0.435948	0.978	0.94	1.87e-155	Rpl10	CoEC II
1.89e-159	0.437579	0.999	0.992	3.12e-155	Rpl18a	CoEC II
1.53e-157	0.416865	0.986	0.953	2.54e-153	Rpl36	CoEC II
5.9e-155	0.355797	0.998	0.991	9.77e-151	Rpl37a	CoEC II
3.46e-154	0.374276	0.993	0.978	5.73e-150	Rplp1	CoEC II
1.19e-153	0.424724	0.984	0.948	1.97e-149	Rps17	CoEC II
1.02e-152	0.424133	0.981	0.943	1.69e-148	Rpl6	CoEC II
7.98e-152	0.492717	0.983	0.947	1.32e-147	Rplp0	CoEC II
2.12e-149	0.483965	0.918	0.848	3.51e-145	Rpl15	CoEC II
2.15e-149	0.421211	0.994	0.975	3.56e-145	Rps5	CoEC II
5.03e-149	0.641834	0.745	0.569	8.33e-145	Gm9493	CoEC II
9.5e-149	0.358663	0.999	0.998	1.57e-144	Rpl41	CoEC II
3.35e-147	0.406777	0.986	0.958	5.55e-143	Rplp2	CoEC II
1.28e-145	1.37519	0.336	0.174	2.11e-141	Ift122	CoEC II
3.91e-145	0.425686	0.993	0.964	6.47e-141	Rps6	CoEC II
5.3e-143	0.363563	0.997	0.987	8.77e-139	Rps23	CoEC II
1.14e-140	0.400188	0.995	0.978	1.89e-136	Rpl35a	CoEC II
1.28e-140	0.652636	0.738	0.569	2.11e-136	Rps12-ps3	CoEC II
1.04e-139	0.638364	0.754	0.605	1.72e-135	Gm8730	CoEC II
8.48e-139	0.393926	0.978	0.946	1.4e-134	Rpl31	CoEC II
6.5e-137	0.393198	0.984	0.948	1.08e-132	Rpl11	CoEC II
4.1e-136	0.519473	0.965	0.921	6.79e-132	Rps2	CoEC II
8.76e-136	0.384088	0.986	0.958	1.45e-131	Rpl34	CoEC II
3.21e-133	0.410943	0.953	0.869	5.32e-129	Rpl36a	CoEC II
1.75e-132	0.405709	0.999	0.992	2.89e-128	Rps19	CoEC II
4e-132	0.419483	0.982	0.958	6.62e-128	Rps4x	CoEC II
3.37e-131	0.49609	0.894	0.801	5.59e-127	Rpsa	CoEC II
5.17e-129	0.819593	0.477	0.293	8.55e-125	Gm9844	CoEC II
5.49e-129	0.425057	0.979	0.943	9.09e-125	Rps3	CoEC II
2.06e-128	0.414904	0.972	0.93	3.42e-124	Rps3a1	CoEC II
2.99e-125	0.420411	0.912	0.828	4.95e-121	Rpl27	CoEC II
4.7e-125	0.467464	0.893	0.814	7.79e-121	Rpl30	CoEC II
2.92e-122	0.445841	0.993	0.982	4.84e-118	Eef1a1	CoEC II
1.23e-121	0.366942	0.995	0.983	2.03e-117	Rpl13a	CoEC II
1.79e-118	0.394495	0.964	0.911	2.96e-114	Rps13	CoEC II
3.3e-118	0.389152	0.985	0.963	5.46e-114	Rpl23a	CoEC II
1.15e-116	0.412749	0.925	0.856	1.9e-112	Rps10	CoEC II
1.49e-113	0.356859	0.998	0.993	2.46e-109	Rps14	CoEC II
9.92e-111	0.359997	0.976	0.936	1.64e-106	Rps20	CoEC II
4.61e-110	0.454557	0.865	0.77	7.64e-106	Rpl22	CoEC II
5.58e-110	0.51629	0.808	0.671	9.24e-106	Gnb2l1	CoEC II
9.1e-108	0.404863	0.978	0.953	1.51e-103	Rpl19	CoEC II
2.07e-107	0.379624	0.934	0.872	3.43e-103	Rps21	CoEC II
3.71e-107	0.349729	0.985	0.962	6.14e-103	Rpl27a	CoEC II
9.7e-107	0.354158	0.982	0.962	1.61e-102	Rpl9	CoEC II
1.06e-106	0.358732	0.977	0.945	1.76e-102	Rps9	CoEC II
2.08e-104	0.349902	0.984	0.962	3.44e-100	Rps15	CoEC II
5.19e-103	0.346256	0.979	0.951	8.6e-99	Rpl14	CoEC II
4.04e-102	0.396261	0.925	0.859	6.68e-98	Rpl29	CoEC II
4.98e-102	0.527007	0.739	0.597	8.24e-98	Wdr89	CoEC II
7.51e-101	0.361969	0.964	0.925	1.24e-96	Rps25	CoEC II
3.84e-98	0.342854	0.99	0.974	6.36e-94	Rps16	CoEC II
3.47e-97	0.47	0.821	0.704	5.75e-93	Rpl5	CoEC II
1.05e-96	0.605712	0.603	0.445	1.74e-92	Gm2000	CoEC II
2.92e-96	0.336614	0.99	0.972	4.84e-92	Rps11	CoEC II
5.42e-95	0.520153	0.693	0.538	8.98e-91	Eef1b2	CoEC II
5.48e-95	0.354993	0.973	0.932	9.08e-91	Rpl24	CoEC II
1.47e-90	0.41235	0.842	0.738	2.43e-86	Rps27rt	CoEC II
4.98e-90	0.582304	0.592	0.424	8.25e-86	Mest	CoEC II
1.28e-89	0.611868	0.603	0.456	2.12e-85	Rpl10-ps3	CoEC II
1.62e-87	0.526033	0.743	0.62	2.68e-83	Gm10073	CoEC II
3.31e-87	0.480269	0.738	0.606	5.48e-83	Rpl23a-ps3	CoEC II
5.71e-85	0.382734	0.929	0.869	9.46e-81	Rpl4	CoEC II
7.1e-85	0.347444	0.952	0.91	1.18e-80	Rpl7	CoEC II
2.75e-84	0.67395	0.473	0.327	4.55e-80	Rps26-ps1	CoEC II
5.48e-83	0.311865	0.979	0.959	9.07e-79	Rpl21	CoEC II
1.9e-82	0.524674	0.648	0.502	3.15e-78	Rpl6l	CoEC II
2.37e-82	0.740749	0.489	0.347	3.92e-78	Trp53i11	CoEC II
7.46e-82	0.488891	0.729	0.594	1.24e-77	Gm11808	CoEC II
6.93e-80	0.584801	0.573	0.429	1.15e-75	Rpl13-ps3	CoEC II
2.62e-79	1.04092	0.361	0.234	4.33e-75	Fxyd6	CoEC II
1.77e-78	0.442247	0.822	0.727	2.93e-74	Gm9843	CoEC II
6.26e-78	0.592632	0.536	0.391	1.04e-73	Gm10036	CoEC II
7.64e-77	0.590713	0.697	0.587	1.26e-72	Rps18-ps3	CoEC II
2.95e-76	0.490366	0.712	0.586	4.89e-72	Rpl9-ps6	CoEC II
2.2e-73	0.957929	0.558	0.472	3.65e-69	Fscn1	CoEC II
2.57e-73	0.283646	0.99	0.976	4.26e-69	Fau	CoEC II
1.88e-71	0.331846	0.962	0.94	3.11e-67	Rpl8	CoEC II
5.63e-66	0.43842	0.726	0.609	9.32e-62	Npm1	CoEC II
1.9e-65	0.547485	0.501	0.367	3.15e-61	Rpl27-ps3	CoEC II
3.01e-65	0.785103	0.318	0.203	4.99e-61	Gm10263	CoEC II
2.7e-64	0.536297	0.506	0.373	4.47e-60	Hspe1	CoEC II
1.01e-63	0.337489	0.934	0.886	1.68e-59	Rpl18	CoEC II
3.68e-61	0.662993	0.347	0.229	6.09e-57	Gm6133	CoEC II
1.06e-60	0.739999	0.342	0.229	1.75e-56	Meox1	CoEC II
1.61e-60	0.758711	0.307	0.197	2.66e-56	Smad1	CoEC II
3.86e-60	0.642108	0.426	0.307	6.39e-56	Nrp2	CoEC II
9.85e-58	0.367656	0.829	0.753	1.63e-53	Rpl7a	CoEC II
1.68e-57	0.723241	0.325	0.216	2.78e-53	N4bp3	CoEC II
1.81e-55	0.700739	0.27	0.168	2.99e-51	Snhg6	CoEC II
4.7e-54	0.366254	0.783	0.69	7.78e-50	Eef1g	CoEC II
7.37e-53	0.437555	0.669	0.561	1.22e-48	Gm10076	CoEC II
3.69e-52	0.731127	0.533	0.449	6.1e-48	Ptp4a3	CoEC II
2.89e-51	0.55896	0.518	0.409	4.79e-47	Mif	CoEC II
2.95e-50	0.418818	0.561	0.435	4.89e-46	Hnrnpa1	CoEC II
3.38e-50	0.473533	0.427	0.306	5.6e-46	Zfos1	CoEC II
2.88e-47	0.40845	0.608	0.496	4.77e-43	Uba52	CoEC II
2.55e-46	0.780722	0.281	0.189	4.22e-42	Sh3bp5	CoEC II
3.35e-45	0.312713	0.846	0.778	5.54e-41	Naca	CoEC II
5.29e-45	0.561211	0.374	0.271	8.76e-41	Rpl36-ps3	CoEC II
6.12e-45	0.341657	0.729	0.622	1.01e-40	Rpl22l1	CoEC II
2.38e-42	0.327496	0.485	0.362	3.95e-38	Marcksl1	CoEC II
1.54e-41	0.629919	0.31	0.217	2.54e-37	Nhp2	CoEC II
6.36e-40	0.693096	0.277	0.191	1.05e-35	Gnb4	CoEC II
2.01e-39	0.638613	0.518	0.457	3.32e-35	Gm10260	CoEC II
4.25e-38	0.395004	0.526	0.421	7.03e-34	Snrpf	CoEC II
1.42e-37	0.572684	0.291	0.204	2.35e-33	Gm10020	CoEC II
1.1e-36	0.589087	0.27	0.187	1.82e-32	Rpl7a-ps5	CoEC II
3.22e-36	0.307522	0.71	0.613	5.33e-32	Rpl36al	CoEC II
2.92e-35	0.550444	0.325	0.237	4.83e-31	Grap	CoEC II
5.8e-35	0.610657	0.316	0.235	9.6e-31	Arhgap18	CoEC II
7.64e-35	0.582874	0.284	0.2	1.27e-30	Map1b	CoEC II
1.44e-34	0.529958	0.341	0.253	2.39e-30	Knop1	CoEC II
1.26e-33	0.349842	0.627	0.53	2.09e-29	Pabpc1	CoEC II
8.01e-32	0.636873	0.265	0.189	1.33e-27	Strn4	CoEC II
5.4e-31	0.498038	0.341	0.258	8.94e-27	Bcl6b	CoEC II
1.64e-30	0.581501	0.627	0.607	2.72e-26	Rhoc	CoEC II
1.3e-29	0.313818	0.407	0.315	2.15e-25	F2r	CoEC II
4.42e-29	0.578946	0.335	0.26	7.32e-25	Lxn	CoEC II
1.15e-28	0.364891	0.477	0.384	1.91e-24	Mrpl52	CoEC II
4.39e-28	0.50621	0.267	0.193	7.27e-24	Rcsd1	CoEC II
6.18e-28	0.507255	0.342	0.265	1.02e-23	Prnp	CoEC II
1.26e-27	0.361453	0.396	0.309	2.09e-23	Sox4	CoEC II
4.96e-26	0.47474	0.404	0.329	8.21e-22	Nme1	CoEC II
5.98e-26	0.513681	0.291	0.22	9.9e-22	Pcdh17	CoEC II
6.24e-26	0.524904	0.254	0.185	1.03e-21	Rpl13a-ps1	CoEC II
5.33e-25	0.46629	0.3	0.227	8.82e-21	Eif4ebp1	CoEC II
1.08e-24	0.374048	0.377	0.296	1.79e-20	Cmtm3	CoEC II
1.88e-24	0.468002	0.353	0.281	3.11e-20	Trp53	CoEC II
3.27e-24	0.321221	0.389	0.308	5.42e-20	Nudt4	CoEC II
1.59e-23	0.371089	0.374	0.295	2.63e-19	Bola2	CoEC II
7.26e-23	0.379586	0.344	0.27	1.2e-18	Nsa2	CoEC II
9.85e-23	0.383182	0.89	0.874	1.63e-18	Pfn1	CoEC II
3.19e-22	0.523007	0.522	0.477	5.28e-18	Cyba	CoEC II
7.76e-22	0.338079	0.328	0.255	1.29e-17	Pxdn	CoEC II
2.15e-21	0.414104	0.339	0.271	3.56e-17	Lama4	CoEC II
3.21e-21	0.30509	0.25	0.184	5.31e-17	Col15a1	CoEC II
6.56e-21	0.320291	0.386	0.31	1.09e-16	Fundc2	CoEC II
9.04e-21	0.457456	0.535	0.494	1.5e-16	Cldn5	CoEC II
4.22e-20	0.493599	0.304	0.242	6.98e-16	Nes	CoEC II
4.44e-20	0.299346	0.823	0.789	7.35e-16	Eef2	CoEC II
4.57e-19	0.400072	0.437	0.377	7.57e-15	Csrp1	CoEC II
5.72e-19	0.409683	0.27	0.208	9.47e-15	Fbl	CoEC II
1.28e-18	0.278043	0.508	0.437	2.12e-14	Polr1d	CoEC II
1.41e-18	0.38017	0.256	0.196	2.34e-14	Lamb1	CoEC II
2.78e-18	0.373742	0.275	0.214	4.6e-14	Mmd	CoEC II
4.1e-18	0.260605	0.568	0.5	6.78e-14	Eif3e	CoEC II
3.71e-17	0.329653	0.357	0.292	6.15e-13	Aprt	CoEC II
6.64e-17	0.316116	0.417	0.354	1.1e-12	Ets2	CoEC II
2.24e-16	0.331407	0.317	0.257	3.71e-12	Gm8186	CoEC II
2.3e-16	0.369382	0.315	0.255	3.81e-12	Sipa1	CoEC II
3.09e-16	0.376662	0.853	0.828	5.12e-12	Vim	CoEC II
3.97e-16	0.349915	0.334	0.269	6.58e-12	Rbp1	CoEC II
4e-16	0.35537	0.434	0.376	6.62e-12	Ccnd1	CoEC II
4.63e-16	0.371002	0.284	0.226	7.67e-12	Mfng	CoEC II
6.91e-16	0.340633	0.279	0.221	1.14e-11	Adgrl2	CoEC II
7.35e-16	0.29361	0.383	0.318	1.22e-11	Eif3i	CoEC II
1.56e-15	0.454254	0.303	0.249	2.58e-11	Anxa6	CoEC II
4.39e-15	0.299855	0.296	0.239	7.28e-11	Cct2	CoEC II
8.28e-15	0.359607	0.299	0.244	1.37e-10	Rasgrp2	CoEC II
1.1e-14	0.327117	0.289	0.233	1.82e-10	Tsnax	CoEC II
4.42e-14	0.295864	0.362	0.304	7.32e-10	Lsm4	CoEC II
5.45e-14	0.359428	0.296	0.245	9.03e-10	Tcf3	CoEC II
6.44e-14	0.334682	0.283	0.23	1.07e-09	9430020K01Rik	CoEC II
2.13e-13	0.342799	0.302	0.251	3.53e-09	Dok4	CoEC II
2.57e-13	0.319443	0.282	0.231	4.25e-09	Pde2a	CoEC II
7.9e-13	0.289736	0.289	0.237	1.31e-08	Tspan18	CoEC II
8.65e-13	0.300706	0.666	0.634	1.43e-08	Eif5a	CoEC II
2.58e-12	0.293076	0.661	0.617	4.27e-08	Rps27l	CoEC II
4.81e-12	0.292587	0.269	0.22	7.97e-08	Lamc1	CoEC II
1.21e-11	0.29784	0.281	0.233	2.01e-07	Llph	CoEC II
1.69e-11	0.279327	0.339	0.288	2.8e-07	Abracl	CoEC II
1.96e-11	0.264283	0.294	0.244	3.25e-07	Mrpl54	CoEC II
2.36e-11	0.26369	0.413	0.362	3.9e-07	Cct5	CoEC II
3.58e-11	0.36542	0.255	0.211	5.93e-07	Hspa9	CoEC II
8.17e-11	0.299164	0.266	0.221	1.35e-06	Mrpl12	CoEC II
9.42e-11	0.260845	0.398	0.351	1.56e-06	Clec1a	CoEC II
9.66e-11	0.280506	0.264	0.217	1.6e-06	Snrpa	CoEC II
6.63e-10	0.278936	0.266	0.223	1.1e-05	Eif4b	CoEC II
1.37e-09	0.27262	0.277	0.234	2.26e-05	Prdx6	CoEC II
1.5e-09	0.276223	0.546	0.521	2.48e-05	Ctsl	CoEC II
1.53e-09	0.252945	0.349	0.304	2.53e-05	Snrpd3	CoEC II
3.93e-09	0.292288	0.271	0.23	6.5e-05	Hspd1	CoEC II
4.12e-09	0.254623	0.985	0.995	6.81e-05	Tmsb4x	CoEC II
5.6e-09	0.269209	0.263	0.222	9.28e-05	Mrpl34	CoEC II
7.05e-09	0.281846	0.256	0.217	0.00011679	1810022K09Rik	CoEC II
8.13e-09	0.301516	0.33	0.289	0.00013466	Prmt1	CoEC II
8.21e-09	0.290104	0.256	0.217	0.000136021	Stap2	CoEC II
1.32e-07	0.268131	0.649	0.665	0.00217897	Cd34	CoEC II
4.57e-05	0.277896	0.647	0.685	0.757448	Sparcl1	CoEC II
0	3.83828	0.763	0.093	0	Fbln5	CoEC III
0	3.16976	0.814	0.168	0	Stmn2	CoEC III
0	3.35287	0.639	0.098	0	Gja4	CoEC III
0	2.52531	0.727	0.209	0	Sox17	CoEC III
0	3.00633	0.622	0.112	0	Hey1	CoEC III
0	3.61185	0.552	0.062	0	Alpl	CoEC III
0	2.70665	0.66	0.173	0	Glul	CoEC III
0	3.06424	0.579	0.1	0	Vegfc	CoEC III
0	1.93406	0.651	0.224	0	Fbln2	CoEC III
0	1.80072	0.704	0.28	0	S100a6	CoEC III
0	4.75199	0.442	0.021	0	Nebl	CoEC III
0	3.96541	0.456	0.039	0	Sema3g	CoEC III
0	2.64825	0.515	0.112	0	Clu	CoEC III
0	1.67976	0.698	0.31	0	Slc6a6	CoEC III
0	1.70095	0.854	0.47	0	Rbp7	CoEC III
0	2.03251	0.592	0.212	0	Mecom	CoEC III
0	2.35421	0.538	0.158	0	Azin1	CoEC III
0	2.08059	0.611	0.233	0	8430408G22Rik	CoEC III
0	1.07656	0.797	0.423	0	Cxcl12	CoEC III
0	2.87772	0.436	0.083	0	Amd1	CoEC III
0	1.52906	0.714	0.368	0	Epas1	CoEC III
0	3.41636	0.392	0.047	0	Alox12	CoEC III
0	1.62375	0.601	0.261	0	Smpdl3a	CoEC III
0	1.58724	0.695	0.358	0	Klf4	CoEC III
0	1.55941	0.59	0.258	0	Acvrl1	CoEC III
0	1.39515	0.742	0.417	0	Ltbp4	CoEC III
0	1.55489	0.782	0.46	0	Timp3	CoEC III
0	1.45774	0.838	0.517	0	Tsc22d1	CoEC III
0	1.76964	0.529	0.213	0	Gadd45g	CoEC III
0	1.15855	0.762	0.453	0	Ptprb	CoEC III
0	4.55058	0.321	0.016	0	Eps8l2	CoEC III
0	2.13521	0.619	0.316	0	Sat1	CoEC III
0	1.21122	0.652	0.353	0	Fxyd5	CoEC III
0	2.71754	0.37	0.071	0	Cdk19	CoEC III
0	3.58706	0.32	0.023	0	Gja5	CoEC III
0	1.19434	0.864	0.57	0	Id1	CoEC III
0	3.56764	0.316	0.028	0	Col8a1	CoEC III
0	3.33397	0.324	0.04	0	Rgs10	CoEC III
0	2.53894	0.348	0.075	0	Ptprr	CoEC III
0	1.63679	0.431	0.16	0	Tm6sf1	CoEC III
0	3.78054	0.296	0.026	0	Pcsk5	CoEC III
0	1.56006	0.439	0.177	0	Pdgfd	CoEC III
0	1.00172	0.888	0.627	0	Slc9a3r2	CoEC III
0	0.788922	0.935	0.675	0	Ly6a	CoEC III
0	0.891176	0.944	0.686	0	Ly6c1	CoEC III
0	2.28301	0.331	0.085	0	Car7	CoEC III
0	2.5508	0.321	0.078	0	Jag1	CoEC III
0	2.46452	0.307	0.069	0	Ace	CoEC III
0	1.09368	0.895	0.672	0	Klf2	CoEC III
0	2.21631	0.302	0.082	0	Htra1	CoEC III
0	1.62976	0.974	0.759	0	Tm4sf1	CoEC III
0	2.27308	0.273	0.064	0	St6galnac2	CoEC III
0	1.16746	0.961	0.76	0	Crip1	CoEC III
4.54e-299	1.12783	0.787	0.531	7.52e-295	Dusp1	CoEC III
1.21e-292	1.74756	0.325	0.108	2e-288	Msx1	CoEC III
1.95e-290	1.66594	0.37	0.137	3.23e-286	Cyth3	CoEC III
3.23e-286	2.02712	0.258	0.073	5.35e-282	Smad6	CoEC III
1.3e-284	0.736155	0.942	0.775	2.15e-280	Cst3	CoEC III
4.06e-283	1.82588	0.265	0.077	6.73e-279	Sncg	CoEC III
2.74e-280	1.71383	0.564	0.305	4.53e-276	Hspa1a	CoEC III
1.05e-274	1.38637	0.68	0.425	1.74e-270	Btg2	CoEC III
8.53e-271	1.52161	0.425	0.183	1.41e-266	Lima1	CoEC III
3.95e-269	1.3249	0.572	0.307	6.54e-265	Prex2	CoEC III
7.5e-269	1.42916	0.445	0.196	1.24e-264	Gata2	CoEC III
1.18e-265	1.84108	0.327	0.118	1.96e-261	Pi16	CoEC III
9.04e-263	1.57068	0.389	0.159	1.5e-258	Efnb2	CoEC III
1.98e-261	0.941838	0.765	0.512	3.29e-257	Flt1	CoEC III
1.83e-260	1.439	0.404	0.168	3.02e-256	Clec2d	CoEC III
1.59e-257	1.06076	0.684	0.435	2.63e-253	Ebf1	CoEC III
4.11e-257	1.18327	0.738	0.493	6.81e-253	Ier2	CoEC III
2.07e-255	1.00891	0.433	0.188	3.43e-251	Igfbp3	CoEC III
3.72e-252	0.669828	0.954	0.823	6.16e-248	Id3	CoEC III
3.62e-250	1.4101	0.43	0.191	5.99e-246	Dll4	CoEC III
1.64e-247	1.06083	0.561	0.29	2.72e-243	Hist1h2bc	CoEC III
8.04e-244	1.66715	0.318	0.118	1.33e-239	Gstp1	CoEC III
5.16e-237	1.09426	0.608	0.352	8.54e-233	Podxl	CoEC III
1.79e-233	1.34376	0.38	0.158	2.97e-229	AU021092	CoEC III
7.69e-230	0.864919	0.705	0.43	1.27e-225	Tinagl1	CoEC III
1.79e-224	0.617103	0.972	0.876	2.96e-220	Itm2b	CoEC III
6.1e-224	1.03666	0.623	0.368	1.01e-219	Clec14a	CoEC III
8.04e-224	1.0208	0.638	0.39	1.33e-219	S1pr1	CoEC III
1.16e-223	1.30319	0.48	0.245	1.92e-219	Slc3a2	CoEC III
2.65e-223	1.33551	0.417	0.192	4.39e-219	Plscr1	CoEC III
1.31e-221	1.16037	0.752	0.545	2.17e-217	Jun	CoEC III
2.8e-217	1.01327	0.515	0.261	4.64e-213	Fn1	CoEC III
3.88e-215	1.0907	0.682	0.462	6.43e-211	Oaz2	CoEC III
7.41e-215	1.14636	0.538	0.3	1.23e-210	Heg1	CoEC III
1.23e-212	1.10528	0.618	0.385	2.04e-208	Pls3	CoEC III
6.04e-208	1.33521	0.408	0.192	1e-203	Smad7	CoEC III
1.5e-207	1.26931	0.448	0.224	2.49e-203	Utrn	CoEC III
7.92e-207	0.999777	0.635	0.394	1.31e-202	Bcam	CoEC III
1.44e-204	1.49592	0.314	0.126	2.38e-200	Unc5b	CoEC III
3.43e-204	0.987858	0.442	0.215	5.68e-200	Ehd4	CoEC III
3.3e-198	0.676045	0.869	0.696	5.46e-194	Eng	CoEC III
1.15e-196	0.939417	0.672	0.452	1.91e-192	Mapk3	CoEC III
2.27e-193	1.25172	0.401	0.19	3.76e-189	Ceacam1	CoEC III
1.29e-192	1.06635	0.512	0.281	2.14e-188	Trim47	CoEC III
2.04e-192	1.28826	0.371	0.169	3.37e-188	Sema7a	CoEC III
5.22e-184	1.06415	0.623	0.41	8.65e-180	Cyb5r3	CoEC III
2.68e-179	1.25688	0.637	0.442	4.44e-175	Fos	CoEC III
7.68e-179	1.16519	0.666	0.466	1.27e-174	Junb	CoEC III
4.38e-178	1.1392	0.423	0.213	7.25e-174	Myo10	CoEC III
2.05e-177	0.932327	0.639	0.423	3.4e-173	Actn4	CoEC III
1.5e-169	1.37961	0.3	0.128	2.48e-165	Mgst1	CoEC III
6.26e-166	1.00571	0.44	0.23	1.04e-161	Plscr2	CoEC III
2.11e-165	1.12447	0.462	0.257	3.49e-161	Kctd10	CoEC III
8.62e-164	0.947518	0.548	0.333	1.43e-159	Ccnd2	CoEC III
7e-163	1.02652	0.519	0.31	1.16e-158	Mpzl1	CoEC III
2.31e-160	1.34049	0.287	0.122	3.82e-156	Sfxn3	CoEC III
2.1e-159	0.658726	0.79	0.562	3.48e-155	Mgll	CoEC III
7.96e-159	0.918908	0.57	0.366	1.32e-154	Nck1	CoEC III
4.37e-158	0.76497	0.683	0.465	7.24e-154	Tspo	CoEC III
6.31e-156	0.920713	0.54	0.331	1.04e-151	Gstm1	CoEC III
2.52e-153	1.38067	0.283	0.124	4.17e-149	Tpgs2	CoEC III
4.48e-152	0.933236	0.553	0.349	7.42e-148	Mast4	CoEC III
6.36e-149	1.01328	0.479	0.281	1.05e-144	Tubb2a	CoEC III
2.04e-147	0.643704	0.699	0.466	3.37e-143	Lims2	CoEC III
1.08e-145	0.968022	0.44	0.244	1.79e-141	Plat	CoEC III
2.14e-144	0.927907	0.5	0.294	3.54e-140	Btnl9	CoEC III
3.6e-141	0.786832	0.749	0.611	5.97e-137	Jund	CoEC III
1.28e-140	1.17175	0.332	0.163	2.13e-136	Slc48a1	CoEC III
1.46e-140	0.369847	0.999	0.998	2.41e-136	Malat1	CoEC III
1.99e-139	0.801814	0.588	0.386	3.3e-135	Cltb	CoEC III
2.13e-138	1.35123	0.25	0.106	3.52e-134	Ak3	CoEC III
9.69e-137	1.24518	0.443	0.261	1.6e-132	Adamts1	CoEC III
3.91e-136	0.458926	0.935	0.799	6.48e-132	Crip2	CoEC III
1.32e-135	1.12737	0.343	0.172	2.18e-131	Tmem255b	CoEC III
3.6e-135	1.21314	0.344	0.176	5.95e-131	Art3	CoEC III
9.54e-135	0.62035	0.762	0.578	1.58e-130	S100a13	CoEC III
2.01e-128	0.679789	0.638	0.435	3.34e-124	Cyyr1	CoEC III
1.34e-127	0.916983	0.458	0.274	2.22e-123	Rgs3	CoEC III
1.61e-127	0.967916	0.514	0.33	2.67e-123	Efna1	CoEC III
6.54e-127	1.13684	0.344	0.181	1.08e-122	Orai1	CoEC III
1.65e-125	0.605674	0.713	0.496	2.74e-121	Srgn	CoEC III
3.93e-123	0.867807	0.509	0.321	6.51e-119	Ier5	CoEC III
1.17e-122	0.887431	0.581	0.4	1.93e-118	Plk2	CoEC III
2.05e-122	1.13988	0.311	0.156	3.39e-118	Bcl2l1	CoEC III
9.67e-120	1.24224	0.273	0.13	1.6e-115	Lamb2	CoEC III
3.97e-119	0.580695	0.832	0.703	6.57e-115	Atox1	CoEC III
1.71e-118	0.519294	0.835	0.663	2.83e-114	Icam2	CoEC III
2.04e-118	1.16127	0.292	0.145	3.38e-114	St6galnac3	CoEC III
7.61e-118	1.01724	0.383	0.216	1.26e-113	Klf9	CoEC III
4.18e-115	0.81163	0.766	0.652	6.92e-111	Bsg	CoEC III
6.08e-115	1.04332	0.347	0.188	1.01e-110	Arhgap5	CoEC III
1.88e-114	0.970988	0.443	0.272	3.12e-110	Aldh2	CoEC III
4.34e-114	0.851998	0.573	0.394	7.19e-110	Klf6	CoEC III
2.03e-110	0.694784	0.495	0.308	3.36e-106	Cdkn1a	CoEC III
2.92e-110	0.604231	0.865	0.721	4.84e-106	Ubc	CoEC III
4.74e-110	0.762871	0.525	0.346	7.85e-106	Ypel3	CoEC III
4.88e-110	1.16615	0.259	0.123	8.09e-106	Clstn1	CoEC III
6.51e-110	0.974386	0.351	0.193	1.08e-105	Lysmd2	CoEC III
1.78e-108	0.793042	0.523	0.351	2.94e-104	Klf13	CoEC III
1.2e-107	1.05412	0.318	0.169	1.99e-103	B4galt4	CoEC III
5.71e-107	0.363941	0.944	0.73	9.46e-103	Ly6e	CoEC III
1.14e-105	0.614133	0.719	0.532	1.88e-101	Hspb1	CoEC III
1.71e-104	1.09865	0.284	0.145	2.83e-100	Cmip	CoEC III
9.82e-104	0.628387	0.622	0.447	1.63e-99	Mmrn2	CoEC III
1.57e-103	0.889054	0.396	0.234	2.6e-99	Osbpl9	CoEC III
4.66e-103	0.830919	0.46	0.295	7.72e-99	Klf3	CoEC III
1.37e-102	1.17556	0.373	0.221	2.27e-98	Ppp1r15a	CoEC III
3.11e-102	1.16701	0.254	0.124	5.15e-98	Fryl	CoEC III
8.09e-102	0.351586	0.959	0.754	1.34e-97	H2-D1	CoEC III
2.06e-101	0.643569	0.626	0.453	3.41e-97	Adam15	CoEC III
2.55e-101	1.07939	0.258	0.126	4.23e-97	Aig1	CoEC III
2.1e-98	0.604684	0.573	0.389	3.48e-94	Tapbp	CoEC III
2.66e-98	0.984658	0.329	0.184	4.4e-94	Ldb2	CoEC III
5.89e-97	1.10197	0.256	0.128	9.75e-93	Swap70	CoEC III
6.68e-97	1.01587	0.416	0.26	1.11e-92	Col18a1	CoEC III
8.01e-97	0.652135	0.486	0.309	1.33e-92	Aqp7	CoEC III
2.92e-96	0.90995	0.349	0.2	4.83e-92	Camk2d	CoEC III
3.19e-96	0.998179	0.373	0.225	5.28e-92	Zfp36	CoEC III
7.85e-96	0.602603	0.633	0.463	1.3e-91	Txnip	CoEC III
2.58e-93	0.980187	0.408	0.259	4.27e-89	Nrarp	CoEC III
5.9e-93	0.548913	0.751	0.603	9.77e-89	App	CoEC III
5.98e-91	1.0618	0.264	0.137	9.9e-87	Fam129b	CoEC III
4.76e-90	0.595535	0.612	0.444	7.88e-86	Anxa3	CoEC III
6.78e-90	0.993173	0.416	0.272	1.12e-85	Sox18	CoEC III
1.23e-89	0.552979	0.716	0.573	2.04e-85	Anp32a	CoEC III
2.91e-89	0.661557	0.439	0.277	4.82e-85	Isg15	CoEC III
3.35e-88	0.600042	0.6	0.44	5.54e-84	Adgrf5	CoEC III
9.22e-87	0.537406	0.709	0.555	1.53e-82	Myl12b	CoEC III
1.3e-86	0.673186	0.533	0.374	2.15e-82	Ehd1	CoEC III
1.73e-86	0.348205	0.97	0.873	2.86e-82	Cd81	CoEC III
7.25e-86	1.03561	0.273	0.147	1.2e-81	Nedd9	CoEC III
8.99e-86	0.966522	0.312	0.178	1.49e-81	Card19	CoEC III
9.57e-83	0.966103	0.261	0.138	1.58e-78	9930111J21Rik2	CoEC III
1.93e-80	0.741494	0.391	0.244	3.2e-76	Tns1	CoEC III
1.14e-79	0.690112	0.389	0.241	1.89e-75	Slc26a10	CoEC III
2.14e-79	0.883734	0.402	0.257	3.55e-75	Cyr61	CoEC III
2.93e-79	0.8744	0.307	0.177	4.85e-75	She	CoEC III
4.25e-79	1.10831	0.264	0.145	7.04e-75	Pdcd4	CoEC III
3.51e-78	0.597781	0.559	0.402	5.82e-74	Tmod3	CoEC III
6.41e-78	1.04012	0.296	0.173	1.06e-73	Fosb	CoEC III
4.66e-77	0.291146	0.68	0.479	7.72e-73	Cldn5	CoEC III
6.27e-76	0.850076	0.316	0.187	1.04e-71	Akap12	CoEC III
6.46e-76	0.673603	0.467	0.319	1.07e-71	Cracr2b	CoEC III
1.38e-75	0.474481	0.543	0.376	2.28e-71	Gas6	CoEC III
4.45e-75	0.413638	0.771	0.617	7.37e-71	Anxa5	CoEC III
1.44e-74	0.352068	0.818	0.649	2.38e-70	S100a16	CoEC III
4.9e-74	0.47909	0.681	0.535	8.12e-70	Arhgap31	CoEC III
5.29e-74	0.703102	0.404	0.262	8.76e-70	Il10rb	CoEC III
5.8e-74	0.550165	0.59	0.432	9.6e-70	Nfkbia	CoEC III
7.85e-74	0.802018	0.363	0.231	1.3e-69	Uaca	CoEC III
4.15e-73	0.858608	0.296	0.173	6.87e-69	Fam177a	CoEC III
1.15e-72	0.451499	0.597	0.425	1.9e-68	Psmb8	CoEC III
1.78e-72	0.435312	0.686	0.521	2.95e-68	Tspan7	CoEC III
1.9e-72	0.725567	0.43	0.291	3.15e-68	Slc50a1	CoEC III
2.36e-72	0.687219	0.44	0.299	3.9e-68	Spop	CoEC III
1.36e-71	0.922152	0.275	0.157	2.26e-67	Sertad2	CoEC III
4.29e-71	0.781584	0.355	0.223	7.1e-67	Ppp1r16b	CoEC III
4.3e-71	0.496251	0.579	0.422	7.13e-67	Kitl	CoEC III
7.35e-71	0.492839	0.656	0.516	1.22e-66	Rabac1	CoEC III
7.62e-71	0.860413	0.276	0.158	1.26e-66	Arhgap10	CoEC III
7.83e-71	0.345648	0.89	0.762	1.3e-66	Laptm4a	CoEC III
3.82e-70	0.566594	0.554	0.406	6.33e-66	Arl6ip5	CoEC III
5.67e-70	0.453053	0.267	0.147	9.39e-66	Eln	CoEC III
1.8e-69	0.784731	0.376	0.247	2.99e-65	Rras	CoEC III
3.76e-68	0.761375	0.367	0.238	6.22e-64	Pcmtd1	CoEC III
1.89e-67	0.845641	0.295	0.176	3.13e-63	Slc44a2	CoEC III
1.05e-66	0.663348	0.425	0.288	1.75e-62	Capn2	CoEC III
1.63e-65	0.822986	0.283	0.169	2.69e-61	Socs3	CoEC III
2.69e-65	0.828201	0.304	0.186	4.46e-61	Rftn1	CoEC III
7.6e-65	0.812686	0.313	0.193	1.26e-60	Adcy4	CoEC III
5.78e-63	0.767016	0.309	0.191	9.58e-59	Pdgfb	CoEC III
1.19e-61	0.699191	0.445	0.315	1.96e-57	Neat1	CoEC III
1.53e-61	0.679603	0.432	0.304	2.53e-57	Prdx4	CoEC III
3.44e-61	0.768421	0.336	0.218	5.7e-57	Zbtb7a	CoEC III
1.94e-60	0.615213	0.43	0.299	3.22e-56	S100a1	CoEC III
2.54e-60	0.332059	0.881	0.767	4.2e-56	Ddx5	CoEC III
4.17e-60	0.267114	0.957	0.87	6.91e-56	Ifitm2	CoEC III
1.4e-59	0.608281	0.456	0.328	2.32e-55	Luzp1	CoEC III
2.1e-59	0.729039	0.321	0.204	3.48e-55	Plcb1	CoEC III
2.14e-59	0.500153	0.638	0.515	3.54e-55	Tmed10	CoEC III
3.41e-59	0.821075	0.251	0.145	5.64e-55	Wt1	CoEC III
8.86e-59	0.629138	0.332	0.211	1.47e-54	Grrp1	CoEC III
4.93e-58	0.609352	0.426	0.299	8.17e-54	Gna11	CoEC III
6.21e-58	0.600549	0.506	0.388	1.03e-53	Aes	CoEC III
1.44e-57	0.667862	0.314	0.197	2.39e-53	Ptprg	CoEC III
1.62e-57	0.770434	0.333	0.219	2.68e-53	2011-09-01	CoEC III
5.71e-57	0.319211	0.825	0.683	9.46e-53	Pecam1	CoEC III
7.78e-57	0.369908	0.715	0.59	1.29e-52	Aldoa	CoEC III
1.22e-56	0.666486	0.357	0.238	2.02e-52	Arl2bp	CoEC III
7.11e-56	0.710959	0.325	0.211	1.18e-51	Notch1	CoEC III
1.37e-55	0.500305	0.452	0.318	2.27e-51	Socs2	CoEC III
4.49e-54	0.676292	0.325	0.211	7.43e-50	Tanc1	CoEC III
5.37e-54	0.737147	0.265	0.161	8.9e-50	Hist1h1c	CoEC III
7.83e-54	0.493835	0.594	0.469	1.3e-49	Plpp3	CoEC III
1.93e-53	0.728415	0.305	0.197	3.2e-49	Map4	CoEC III
3.85e-53	0.562507	0.386	0.264	6.38e-49	Tap2	CoEC III
6.15e-53	0.704946	0.335	0.223	1.02e-48	Elovl5	CoEC III
1.48e-51	0.473719	0.53	0.402	2.45e-47	Clic4	CoEC III
3.88e-51	0.780456	0.265	0.165	6.43e-47	Sh2b3	CoEC III
1.88e-50	0.643048	0.47	0.357	3.12e-46	Fkbp3	CoEC III
2.29e-50	0.56781	0.425	0.308	3.79e-46	Cr1l	CoEC III
7.52e-50	0.491237	0.481	0.361	1.25e-45	Ece1	CoEC III
1.02e-49	0.666022	0.345	0.234	1.68e-45	Hyal2	CoEC III
2.17e-49	0.485211	0.555	0.439	3.59e-45	Srp14	CoEC III
3.05e-49	0.741395	0.265	0.166	5.06e-45	Plec	CoEC III
4.61e-49	0.772382	0.253	0.157	7.63e-45	Foxn3	CoEC III
4.98e-49	0.625398	0.327	0.217	8.25e-45	Limch1	CoEC III
5.19e-49	0.435831	0.645	0.533	8.59e-45	Btg1	CoEC III
6.97e-49	0.528469	0.389	0.27	1.15e-44	Arid5b	CoEC III
7.65e-49	0.746344	0.262	0.164	1.27e-44	Frmd4b	CoEC III
2.4e-48	0.35431	0.773	0.659	3.97e-44	Arpc1b	CoEC III
2.41e-48	0.306456	0.922	0.883	3.99e-44	Gnas	CoEC III
5.56e-48	0.704396	0.29	0.189	9.21e-44	Acot9	CoEC III
7.54e-48	0.412136	0.607	0.485	1.25e-43	Ets1	CoEC III
1.08e-47	0.615893	0.345	0.236	1.79e-43	Adgrg1	CoEC III
2.19e-47	0.65031	0.308	0.203	3.62e-43	Pcdh1	CoEC III
4.77e-47	0.377106	0.905	0.839	7.9e-43	Ybx1	CoEC III
6.35e-47	0.399147	0.686	0.57	1.05e-42	Capns1	CoEC III
6.77e-47	0.693106	0.283	0.183	1.12e-42	Parvb	CoEC III
2.02e-46	0.696025	0.268	0.17	3.35e-42	Kctd12b	CoEC III
2.11e-46	0.404558	0.608	0.485	3.5e-42	Shisa5	CoEC III
3.51e-46	0.633651	0.307	0.203	5.82e-42	Lmo7	CoEC III
3.93e-46	0.569092	0.381	0.269	6.51e-42	Iqgap1	CoEC III
9.89e-46	0.424184	0.549	0.423	1.64e-41	Prr13	CoEC III
1.53e-45	0.710484	0.263	0.168	2.53e-41	Rfk	CoEC III
2.93e-45	0.717447	0.257	0.163	4.85e-41	Pnpla2	CoEC III
3.32e-45	0.458826	0.521	0.406	5.49e-41	Bnip3l	CoEC III
3.67e-44	0.584942	0.355	0.25	6.08e-40	Trappc6b	CoEC III
1.12e-43	0.648479	0.29	0.192	1.85e-39	Gltp	CoEC III
1.17e-43	0.538756	0.373	0.264	1.95e-39	Lgals3bp	CoEC III
1.29e-43	0.562224	0.381	0.273	2.14e-39	Ablim1	CoEC III
4.1e-43	0.432527	0.559	0.445	6.8e-39	Chmp2a	CoEC III
8.28e-43	0.708667	0.26	0.168	1.37e-38	Tpst1	CoEC III
3.08e-42	0.476129	0.456	0.344	5.1e-38	Syf2	CoEC III
4.52e-42	0.376985	0.437	0.32	7.48e-38	Foxp1	CoEC III
6.89e-42	0.700514	0.271	0.178	1.14e-37	Rassf3	CoEC III
8.72e-42	0.682606	0.339	0.239	1.44e-37	Apold1	CoEC III
1.05e-41	0.262585	0.934	0.899	1.75e-37	Hsp90ab1	CoEC III
1.26e-41	0.36827	0.717	0.616	2.09e-37	Dnaja1	CoEC III
6.29e-41	0.557332	0.376	0.272	1.04e-36	Ccser2	CoEC III
7.64e-41	0.331595	0.569	0.445	1.27e-36	Psme1	CoEC III
1.49e-40	0.448568	0.396	0.284	2.46e-36	Sp100	CoEC III
7.77e-40	0.605491	0.304	0.208	1.29e-35	Aida	CoEC III
1.06e-39	0.349076	0.597	0.48	1.75e-35	F11r	CoEC III
1.32e-39	0.632514	0.326	0.229	2.18e-35	Vps36	CoEC III
3.09e-39	0.53258	0.394	0.292	5.12e-35	Rexo2	CoEC III
6.38e-39	0.875153	0.394	0.309	1.06e-34	Nudt4	CoEC III
8.51e-39	0.475844	0.491	0.385	1.41e-34	Bnip2	CoEC III
3.87e-38	0.578876	0.384	0.285	6.41e-34	Atp1a1	CoEC III
9.15e-38	0.571811	0.3	0.206	1.51e-33	Irf1	CoEC III
1.18e-37	0.527289	0.282	0.189	1.96e-33	Ddit4	CoEC III
1.75e-37	0.561938	0.435	0.33	2.9e-33	Igfbp4	CoEC III
2.58e-36	0.395899	0.556	0.456	4.28e-32	Gabarapl2	CoEC III
3.46e-35	0.445763	0.463	0.363	5.73e-31	Ralbp1	CoEC III
4.91e-35	0.321675	0.634	0.516	8.13e-31	Cnn3	CoEC III
1.61e-34	0.34696	0.548	0.433	2.67e-30	Jam2	CoEC III
1.8e-34	0.656223	0.276	0.191	2.99e-30	1700025G04Rik	CoEC III
7.58e-34	0.26139	0.842	0.747	1.25e-29	S100a11	CoEC III
2.25e-32	0.280804	0.694	0.578	3.73e-28	Ehd2	CoEC III
6.52e-32	0.497098	0.282	0.195	1.08e-27	Emp2	CoEC III
9.65e-32	0.502063	0.371	0.28	1.6e-27	Vgll4	CoEC III
9.69e-32	0.479035	0.349	0.258	1.6e-27	Fbxw2	CoEC III
1.74e-31	0.388712	0.479	0.378	2.89e-27	Ifi27	CoEC III
3.28e-31	0.328894	0.412	0.311	5.42e-27	Tgm2	CoEC III
3.32e-31	0.47562	0.356	0.265	5.5e-27	Map7d1	CoEC III
5.25e-31	0.558361	0.259	0.179	8.7e-27	Lzts2	CoEC III
1.14e-30	0.600948	0.349	0.267	1.88e-26	Egr1	CoEC III
1.35e-30	0.366333	0.583	0.491	2.23e-26	Serinc3	CoEC III
3.19e-30	0.32298	0.532	0.429	5.28e-26	Ushbp1	CoEC III
3.74e-30	0.344841	0.427	0.328	6.2e-26	Psmb10	CoEC III
3.83e-30	0.341373	0.472	0.372	6.35e-26	Eno1	CoEC III
3e-29	0.477204	0.331	0.245	4.96e-25	Dusp6	CoEC III
4.23e-29	0.422507	0.408	0.317	7.01e-25	Sod1	CoEC III
7.45e-29	0.507783	0.287	0.206	1.23e-24	Tgoln1	CoEC III
1.08e-28	0.322187	0.535	0.439	1.78e-24	Psme2	CoEC III
1.14e-28	0.436508	0.388	0.299	1.89e-24	Wdr1	CoEC III
2.21e-28	0.417545	0.346	0.258	3.65e-24	Hspa12b	CoEC III
6.78e-28	0.398314	0.459	0.37	1.12e-23	Serinc1	CoEC III
7.85e-28	0.436305	0.342	0.256	1.3e-23	Sqstm1	CoEC III
1.4e-27	0.538818	0.256	0.181	2.31e-23	Fbxo22	CoEC III
1.42e-27	0.324859	0.663	0.578	2.36e-23	Lamp1	CoEC III
1.93e-27	0.300709	0.595	0.504	3.19e-23	Tmem50a	CoEC III
3.12e-27	0.36298	0.454	0.362	5.17e-23	Vdac3	CoEC III
3.15e-27	0.479954	0.292	0.212	5.22e-23	Os9	CoEC III
4.09e-27	0.530163	0.256	0.182	6.77e-23	Cers4	CoEC III
4.69e-27	0.440003	0.357	0.273	7.77e-23	Lrrc8c	CoEC III
1.48e-26	0.495501	0.288	0.21	2.45e-22	Nr3c1	CoEC III
1.71e-26	0.503403	0.273	0.197	2.84e-22	Rnh1	CoEC III
2.54e-26	0.506929	0.294	0.217	4.21e-22	Cd2ap	CoEC III
7.1e-26	0.446275	0.345	0.263	1.18e-21	Anxa7	CoEC III
7.76e-26	0.500534	0.289	0.212	1.29e-21	Nfe2l1	CoEC III
8.25e-26	0.465776	0.298	0.22	1.37e-21	Spr	CoEC III
8.63e-26	0.430446	0.5	0.421	1.43e-21	Ctsd	CoEC III
1.03e-25	0.508651	0.256	0.182	1.7e-21	Plscr4	CoEC III
1.14e-25	0.471458	0.297	0.22	1.88e-21	Mcfd2	CoEC III
1.55e-25	0.377915	0.545	0.462	2.56e-21	Hsp90aa1	CoEC III
2.05e-25	0.316321	0.459	0.367	3.39e-21	Mxd4	CoEC III
2.32e-25	0.299047	0.468	0.374	3.85e-21	Itpkb	CoEC III
2.35e-25	0.458598	0.328	0.249	3.9e-21	Nfe2l2	CoEC III
3.67e-25	0.315908	0.552	0.472	6.08e-21	1810037I17Rik	CoEC III
5.08e-25	0.368925	0.35	0.267	8.41e-21	Mcam	CoEC III
5.55e-25	0.361991	0.425	0.338	9.19e-21	Rab6a	CoEC III
9.33e-25	0.481467	0.271	0.197	1.55e-20	Rnpepl1	CoEC III
1.15e-24	0.469686	0.301	0.225	1.9e-20	Ggta1	CoEC III
1.41e-24	0.331756	0.477	0.39	2.34e-20	Chmp5	CoEC III
2.37e-24	0.356243	0.363	0.278	3.93e-20	Ndrg1	CoEC III
2.82e-24	0.325448	0.44	0.35	4.67e-20	Ctsz	CoEC III
3.44e-24	0.329576	0.477	0.391	5.7e-20	Itm2c	CoEC III
4.92e-24	0.345096	0.432	0.345	8.15e-20	Grn	CoEC III
6.48e-24	0.404229	0.315	0.236	1.07e-19	Mall	CoEC III
8.23e-24	0.475934	0.314	0.24	1.36e-19	Asah1	CoEC III
1.63e-23	0.354639	0.388	0.304	2.69e-19	Lmna	CoEC III
2.16e-23	0.496896	0.258	0.188	3.57e-19	Bag5	CoEC III
5.11e-23	0.456718	0.264	0.193	8.46e-19	Bvht	CoEC III
1.13e-22	0.374009	0.39	0.311	1.87e-18	Pdcd10	CoEC III
1.37e-22	0.368865	0.413	0.335	2.27e-18	Taldo1	CoEC III
1.81e-22	0.48744	0.255	0.187	3e-18	Ctdsp1	CoEC III
1.89e-22	0.35567	0.46	0.375	3.13e-18	Fam101b	CoEC III
2.82e-22	0.451079	0.29	0.219	4.68e-18	Dab2ip	CoEC III
2.87e-22	0.328139	0.452	0.371	4.76e-18	Vamp8	CoEC III
3.13e-22	0.420156	0.342	0.266	5.19e-18	Tmem109	CoEC III
3.32e-22	0.423248	0.321	0.247	5.5e-18	Psmc2	CoEC III
4.38e-22	0.356832	0.343	0.264	7.24e-18	Camk1	CoEC III
4.64e-22	0.512939	0.267	0.199	7.68e-18	Lmcd1	CoEC III
7.41e-22	0.347482	0.369	0.29	1.23e-17	Rassf1	CoEC III
1.25e-21	0.475806	0.271	0.203	2.07e-17	Cers5	CoEC III
1.61e-21	0.279741	0.553	0.466	2.67e-17	Mfge8	CoEC III
1.96e-21	0.368884	0.388	0.312	3.24e-17	Glmp	CoEC III
3.36e-21	0.460934	0.282	0.214	5.56e-17	Mkln1	CoEC III
4.16e-21	0.468325	0.272	0.205	6.89e-17	Elf1	CoEC III
5.31e-21	0.382401	0.509	0.441	8.8e-17	Rtn4	CoEC III
1.1e-20	0.427192	0.321	0.252	1.82e-16	Rrp1	CoEC III
1.55e-20	0.369176	0.364	0.289	2.57e-16	Dynlt3	CoEC III
1.97e-20	0.408108	0.334	0.264	3.27e-16	Rasgrp3	CoEC III
3.3e-20	0.277756	0.546	0.468	5.47e-16	Sri	CoEC III
4.83e-20	0.381765	0.407	0.335	8e-16	Ppp1cb	CoEC III
6.06e-20	0.408625	0.285	0.217	1e-15	Anxa11	CoEC III
6.52e-20	0.427807	0.267	0.201	1.08e-15	Lasp1	CoEC III
7.68e-20	0.259807	0.565	0.489	1.27e-15	Atp6v0e	CoEC III
1.08e-19	0.401439	0.328	0.258	1.79e-15	Atp6ap1	CoEC III
1.18e-19	0.436187	0.275	0.209	1.95e-15	Stx6	CoEC III
1.72e-19	0.309861	0.431	0.355	2.85e-15	Rab18	CoEC III
2.04e-19	0.392932	0.318	0.248	3.38e-15	Ssbp4	CoEC III
4.31e-19	0.331658	0.363	0.289	7.14e-15	Xaf1	CoEC III
9.12e-19	0.423248	0.294	0.228	1.51e-14	Hmox2	CoEC III
2.2e-18	0.33739	0.36	0.289	3.65e-14	Atp1b3	CoEC III
2.68e-18	0.425161	0.257	0.194	4.44e-14	Dhrs7	CoEC III
2.98e-18	0.378305	0.283	0.218	4.94e-14	Pttg1	CoEC III
3.46e-18	0.348056	0.334	0.264	5.73e-14	Sugt1	CoEC III
5.36e-18	0.487643	0.262	0.202	8.88e-14	Asap2	CoEC III
6.83e-18	0.304475	0.432	0.359	1.13e-13	Vamp5	CoEC III
1.06e-17	0.254117	0.433	0.357	1.76e-13	Unc45b	CoEC III
1.22e-17	0.347578	0.312	0.244	2.01e-13	Ginm1	CoEC III
1.26e-17	0.355819	0.32	0.254	2.09e-13	Krcc1	CoEC III
1.79e-17	0.409347	0.311	0.247	2.96e-13	Lrpap1	CoEC III
1.87e-17	0.379775	0.33	0.265	3.09e-13	Arhgef1	CoEC III
2.37e-17	0.361145	0.251	0.19	3.92e-13	Hist3h2a	CoEC III
3.48e-17	0.367113	0.321	0.256	5.77e-13	Pdcl3	CoEC III
6.03e-17	0.390024	0.265	0.205	9.98e-13	St3gal6	CoEC III
7.12e-17	0.402068	0.295	0.233	1.18e-12	Sh3glb2	CoEC III
7.19e-17	0.408972	0.267	0.207	1.19e-12	Nos3	CoEC III
7.24e-17	0.37771	0.334	0.271	1.2e-12	Rnf10	CoEC III
7.93e-17	0.360755	0.314	0.25	1.31e-12	Git2	CoEC III
1.24e-16	0.318977	0.358	0.291	2.05e-12	Dram2	CoEC III
1.26e-16	0.341282	0.318	0.253	2.08e-12	Psmd2	CoEC III
4.67e-16	0.254837	0.478	0.408	7.73e-12	Kif5b	CoEC III
7.16e-16	0.272831	0.438	0.37	1.19e-11	Tmco1	CoEC III
8.31e-16	0.384873	0.307	0.247	1.38e-11	Chmp3	CoEC III
1.5e-15	0.261858	0.261	0.2	2.48e-11	Pltp	CoEC III
3.11e-15	0.342622	0.324	0.262	5.15e-11	Dnajb11	CoEC III
3.47e-15	0.283155	0.33	0.266	5.75e-11	Rtp4	CoEC III
3.51e-15	0.371961	0.269	0.212	5.8e-11	Gdi1	CoEC III
4.3e-15	0.26122	0.467	0.401	7.12e-11	Bri3	CoEC III
4.44e-15	0.331095	0.28	0.221	7.35e-11	Pla2g16	CoEC III
4.48e-15	0.285768	0.455	0.388	7.42e-11	AY036118	CoEC III
4.55e-15	0.291947	0.405	0.34	7.54e-11	Slc43a3	CoEC III
5.47e-15	0.389646	0.262	0.206	9.06e-11	Casp8	CoEC III
7.99e-15	0.292346	0.302	0.241	1.32e-10	Phf11d	CoEC III
1.14e-14	0.420646	0.251	0.197	1.88e-10	Ppfibp1	CoEC III
1.16e-14	0.35817	0.308	0.25	1.93e-10	Kcnq1ot1	CoEC III
3.05e-14	0.281005	0.405	0.341	5.05e-10	Tonsl	CoEC III
3.45e-14	0.33982	0.317	0.258	5.72e-10	Fam96b	CoEC III
3.82e-14	0.372014	0.257	0.203	6.32e-10	Vti1b	CoEC III
3.83e-14	0.394871	0.269	0.216	6.34e-10	Rnf11	CoEC III
3.85e-14	0.316568	0.322	0.262	6.37e-10	Rbm7	CoEC III
6.27e-14	0.365272	0.26	0.206	1.04e-09	Fkbp4	CoEC III
7.34e-14	0.322564	0.35	0.291	1.22e-09	2002-03-01	CoEC III
8.89e-14	0.312079	0.282	0.224	1.47e-09	Capg	CoEC III
1.09e-13	0.275206	0.317	0.258	1.81e-09	Pitpnc1	CoEC III
1.85e-13	0.263662	0.345	0.285	3.07e-09	Pttg1ip	CoEC III
2.06e-13	0.351022	0.255	0.202	3.41e-09	Abhd16a	CoEC III
2.54e-13	0.308605	0.311	0.254	4.21e-09	Rbm42	CoEC III
4.65e-13	0.271583	0.272	0.216	7.7e-09	Klf10	CoEC III
5.6e-13	0.331427	0.302	0.248	9.28e-09	Psmc5	CoEC III
5.63e-13	0.303361	0.32	0.263	9.33e-09	Map1lc3a	CoEC III
5.84e-13	0.289756	0.342	0.284	9.68e-09	Kmt2e	CoEC III
5.95e-13	0.340391	0.265	0.212	9.86e-09	Copz2	CoEC III
7.95e-13	0.325312	0.262	0.21	1.32e-08	Syne2	CoEC III
1e-12	0.314155	0.352	0.297	1.66e-08	Tcf25	CoEC III
2.69e-12	0.294578	0.32	0.265	4.46e-08	Ccnl1	CoEC III
2.99e-12	0.33282	0.301	0.249	4.96e-08	Mbnl1	CoEC III
3.43e-12	0.288622	0.348	0.293	5.68e-08	Psmc1	CoEC III
3.64e-12	0.293635	0.325	0.27	6.03e-08	Tmbim4	CoEC III
5.53e-12	0.470094	0.267	0.221	9.16e-08	Slc38a2	CoEC III
7.01e-12	0.288189	0.329	0.275	1.16e-07	Use1	CoEC III
7.41e-12	0.270057	0.422	0.37	1.23e-07	Med28	CoEC III
7.68e-12	0.277363	0.284	0.231	1.27e-07	9430020K01Rik	CoEC III
9.48e-12	0.296929	0.341	0.289	1.57e-07	Iscu	CoEC III
1.26e-11	0.335062	0.263	0.215	2.08e-07	Emc4	CoEC III
1.55e-11	0.270271	0.392	0.339	2.57e-07	Nenf	CoEC III
1.97e-11	0.285446	0.259	0.209	3.27e-07	Syngr2	CoEC III
2.05e-11	0.317489	0.316	0.265	3.4e-07	Ddrgk1	CoEC III
2.34e-11	0.30114	0.257	0.208	3.87e-07	Cebpg	CoEC III
2.63e-11	0.287526	0.25	0.201	4.35e-07	Ndufv1	CoEC III
3.69e-11	0.300717	0.288	0.238	6.11e-07	Ubl3	CoEC III
4.65e-11	0.348905	0.278	0.231	7.71e-07	Sec14l1	CoEC III
6.16e-11	0.250055	0.349	0.295	1.02e-06	Ktn1	CoEC III
7.26e-11	0.311666	0.288	0.239	1.2e-06	Ash1l	CoEC III
9.54e-11	0.31944	0.254	0.207	1.58e-06	Nus1	CoEC III
2.11e-10	0.295551	0.267	0.219	3.5e-06	Psmd12	CoEC III
2.26e-10	0.290718	0.306	0.258	3.74e-06	Nucb1	CoEC III
2.89e-10	0.270171	0.289	0.24	4.78e-06	Dnajc3	CoEC III
3.05e-10	0.30071	0.325	0.277	5.04e-06	G3bp2	CoEC III
3.72e-10	0.303242	0.268	0.222	6.17e-06	Tm9sf2	CoEC III
3.78e-10	0.259548	0.307	0.258	6.25e-06	Sdha	CoEC III
4.05e-10	0.267289	0.394	0.343	6.71e-06	Mrpl17	CoEC III
6.11e-10	0.270365	0.255	0.209	1.01e-05	Ahsa1	CoEC III
6.93e-10	0.309966	0.257	0.212	1.15e-05	Tor1aip1	CoEC III
1.08e-09	0.277539	0.294	0.248	1.78e-05	Srpr	CoEC III
1.1e-09	0.2704	0.335	0.287	1.83e-05	Tmem30a	CoEC III
1.62e-09	0.250023	0.285	0.238	2.68e-05	Mat2b	CoEC III
2.16e-09	0.295344	0.282	0.238	3.58e-05	Rnpep	CoEC III
3.96e-09	0.273337	0.255	0.212	6.56e-05	Mrpl4	CoEC III
4.6e-09	0.266712	0.302	0.257	7.62e-05	Fam32a	CoEC III
7.08e-09	0.253119	0.319	0.273	0.000117167	Hcfc1r1	CoEC III
9.88e-09	0.254009	0.358	0.315	0.00016352	Gm10116	CoEC III
2.25e-08	0.276445	0.277	0.236	0.000372487	Tsg101	CoEC III
5.02e-08	0.253611	0.251	0.211	0.000831493	Pros1	CoEC III
2.02e-07	0.262889	0.259	0.221	0.00334726	Sra1	CoEC III
1.89e-06	0.300677	0.264	0.23	0.0312408	Gja1	CoEC III
0	2.47073	0.928	0.281	0	H19	Endoc I
0	2.22679	0.855	0.243	0	Igf2	Endoc I
0	2.90114	0.75	0.14	0	Plagl1	Endoc I
0	2.57636	0.731	0.187	0	Mgp	Endoc I
0	2.79338	0.672	0.129	0	Mdk	Endoc I
0	2.07945	0.727	0.246	0	Rbp1	Endoc I
0	1.72112	0.785	0.31	0	Igfbp4	Endoc I
0	3.60284	0.53	0.061	0	Npr3	Endoc I
0	1.50641	0.647	0.179	0	Plvap	Endoc I
0	3.22666	0.604	0.16	0	Cpe	Endoc I
0	3.37768	0.496	0.064	0	Tmem108	Endoc I
0	1.86431	0.685	0.259	0	Fn1	Endoc I
0	2.09973	0.86	0.436	0	Cdkn1c	Endoc I
0	4.47887	0.453	0.04	0	Cfh	Endoc I
0	2.60003	0.536	0.149	0	Maged2	Endoc I
0	2.20862	0.539	0.158	0	Gm1673	Endoc I
0	2.69985	0.527	0.151	0	Hmcn1	Endoc I
0	1.92518	0.539	0.169	0	Bgn	Endoc I
0	2.40064	0.581	0.23	0	Id2	Endoc I
0	2.49787	0.928	0.58	0	Apoe	Endoc I
0	2.86139	0.454	0.11	0	Mfap2	Endoc I
0	3.13194	0.398	0.054	0	Cdh11	Endoc I
0	3.00969	0.414	0.076	0	Ctsh	Endoc I
0	1.95373	0.557	0.225	0	Cd63	Endoc I
0	2.08404	0.428	0.129	0	Tmem2	Endoc I
0	2.96443	0.367	0.072	0	Ptn	Endoc I
0	2.21914	0.39	0.099	0	Col5a2	Endoc I
0	2.3014	0.309	0.076	0	Rcn3	Endoc I
0	2.26487	0.307	0.075	0	Meis2	Endoc I
0	2.32332	0.29	0.063	0	Tmem100	Endoc I
0	2.3193	0.278	0.058	0	Pdlim3	Endoc I
0	2.69669	0.262	0.052	0	Postn	Endoc I
0	2.5231	0.26	0.05	0	Mdfi	Endoc I
1.17e-300	0.902642	0.803	0.418	1.93e-296	Mest	Endoc I
2.66e-299	2.6089	0.377	0.117	4.4e-295	Bace2	Endoc I
4.72e-297	1.31646	0.954	0.79	7.81e-293	Fabp5	Endoc I
3.3e-295	2.54042	0.26	0.058	5.46e-291	Mmp2	Endoc I
7.8e-251	2.094	0.327	0.099	1.29e-246	Acer2	Endoc I
2.3e-243	0.616541	0.391	0.128	3.81e-239	Igfbp5	Endoc I
2.01e-233	1.81293	0.383	0.136	3.34e-229	Lmo4	Endoc I
2.15e-225	0.662747	0.997	0.861	3.56e-221	Tmsb10	Endoc I
6.83e-220	1.72457	0.441	0.182	1.13e-215	Igf2r	Endoc I
1.04e-219	2.22544	0.259	0.071	1.73e-215	Oaf	Endoc I
1.55e-217	1.77794	0.468	0.208	2.57e-213	Cd59a	Endoc I
1.11e-210	1.70895	0.483	0.217	1.83e-206	Ednrb	Endoc I
2.36e-201	0.565806	0.994	0.945	3.91e-197	Rps28	Endoc I
2.19e-195	0.792709	0.92	0.738	3.63e-191	Rps27rt	Endoc I
6.29e-193	1.05714	0.653	0.357	1.04e-188	Marcksl1	Endoc I
1.5e-186	1.18974	0.719	0.459	2.48e-182	Wbp5	Endoc I
3.11e-184	1.90875	0.33	0.123	5.15e-180	Cgnl1	Endoc I
4.68e-182	1.72899	0.311	0.11	7.75e-178	Gpr182	Endoc I
9.54e-178	0.719405	1	0.994	1.58e-173	Rps27	Endoc I
4.27e-176	1.40988	0.445	0.202	7.07e-172	Ngfrap1	Endoc I
2.59e-166	1.53659	0.517	0.274	4.29e-162	Fstl1	Endoc I
2.19e-158	0.741565	0.608	0.329	3.62e-154	Hmgn2	Endoc I
2.96e-157	1.58652	0.39	0.176	4.9e-153	Tfpi	Endoc I
7.41e-157	1.69098	0.335	0.138	1.23e-152	Il11ra1	Endoc I
8.63e-156	1.26269	0.694	0.467	1.43e-151	Rdx	Endoc I
4.8e-152	1.00439	0.519	0.267	7.95e-148	Tmem176b	Endoc I
3.96e-151	0.503662	0.992	0.924	6.56e-147	Rpl39	Endoc I
3.04e-147	1.84494	0.272	0.1	5.04e-143	Smtnl2	Endoc I
9.74e-145	1.78903	0.358	0.163	1.61e-140	Ccdc80	Endoc I
8.61e-132	1.58591	0.265	0.101	1.43e-127	Cdc42ep5	Endoc I
4.29e-129	1.58877	0.272	0.106	7.1e-125	Itm2a	Endoc I
5.98e-121	1.52163	0.304	0.132	9.9e-117	Klhl4	Endoc I
2.3e-117	1.412	0.26	0.103	3.81e-113	Limd2	Endoc I
3.82e-113	1.28253	0.329	0.152	6.33e-109	Phpt1	Endoc I
4.52e-110	1.34371	0.333	0.159	7.49e-106	Tspan3	Endoc I
4.87e-109	1.45731	0.352	0.177	8.07e-105	Maged1	Endoc I
7.53e-107	1.26882	0.339	0.164	1.25e-102	Arhgdib	Endoc I
4.87e-106	1.40203	0.253	0.104	8.07e-102	Spint2	Endoc I
3.18e-105	1.44364	0.296	0.134	5.26e-101	Mgst1	Endoc I
8.2e-103	1.53073	0.254	0.108	1.36e-98	Airn	Endoc I
1.16e-102	1.38723	0.289	0.131	1.93e-98	Blvrb	Endoc I
2.63e-102	1.0258	0.324	0.153	4.35e-98	Tmem176a	Endoc I
4.26e-101	1.18438	0.283	0.124	7.06e-97	Igf1	Endoc I
7.91e-97	1.39554	0.305	0.149	1.31e-92	Eln	Endoc I
9.04e-97	0.343413	0.999	0.996	1.5e-92	Rps29	Endoc I
2.89e-96	1.10025	0.273	0.119	4.79e-92	Nr2f2	Endoc I
4.58e-84	1.34099	0.256	0.116	7.58e-80	Vwf	Endoc I
2.31e-82	1.14358	0.373	0.211	3.83e-78	Csrp2	Endoc I
5.18e-80	0.401022	0.993	0.954	8.57e-76	Rpl35	Endoc I
2.67e-79	1.50726	0.264	0.129	4.42e-75	Txndc5	Endoc I
2.67e-75	1.28543	0.386	0.239	4.42e-71	Phactr2	Endoc I
4.33e-75	0.428001	0.981	0.942	7.18e-71	Rps7	Endoc I
2.83e-72	1.26441	0.464	0.315	4.69e-68	F2r	Endoc I
1.77e-70	0.900331	0.532	0.371	2.93e-66	Sfr1	Endoc I
7.13e-69	0.359027	0.998	0.992	1.18e-64	Rpl37a	Endoc I
8.4e-68	1.17074	0.251	0.125	1.39e-63	Wls	Endoc I
1.02e-66	0.829289	0.389	0.232	1.69e-62	Gm6133	Endoc I
2.16e-60	0.919627	0.376	0.232	3.57e-56	Ptov1	Endoc I
1.76e-58	0.788579	0.315	0.176	2.92e-54	Emp3	Endoc I
4.23e-58	1.0244	0.288	0.161	7.01e-54	Snx5	Endoc I
1.2e-57	1.06043	0.482	0.349	1.98e-53	Tspan6	Endoc I
1.89e-57	0.365811	0.957	0.873	3.12e-53	Rpl36a	Endoc I
6.06e-57	0.923088	0.402	0.265	1e-52	Tceal8	Endoc I
1.1e-56	0.307769	0.995	0.97	1.82e-52	Rps27a	Endoc I
4.45e-56	0.33082	0.962	0.885	7.37e-52	Rps26	Endoc I
7.33e-56	0.29066	0.987	0.942	1.21e-51	Rpl10	Endoc I
1.4e-55	0.410335	0.993	0.966	2.31e-51	Rps6	Endoc I
1.84e-55	0.673929	0.731	0.607	3.05e-51	Sub1	Endoc I
1.92e-53	1.02855	0.341	0.213	3.18e-49	Ipo11	Endoc I
4.67e-52	0.440501	0.731	0.578	7.73e-48	Gm9493	Endoc I
2.01e-51	0.313368	0.933	0.831	3.33e-47	Rpl27	Endoc I
2.89e-50	0.306047	0.997	0.986	4.78e-46	Rpl37	Endoc I
5.6e-50	0.538436	0.635	0.499	9.27e-46	Uba52	Endoc I
3.34e-49	0.773154	0.5	0.364	5.53e-45	Ece1	Endoc I
8.9e-49	0.409905	0.749	0.604	1.47e-44	Wdr89	Endoc I
1.32e-48	1.15496	0.286	0.17	2.19e-44	Ackr3	Endoc I
3.29e-47	0.859029	0.326	0.205	5.44e-43	Fam162a	Endoc I
1.52e-46	0.574335	0.455	0.31	2.52e-42	Zfos1	Endoc I
7.11e-41	0.37743	0.72	0.585	1.18e-36	Snrpg	Endoc I
8.8e-41	0.580794	0.512	0.382	1.46e-36	Cdk4	Endoc I
9.49e-41	0.530744	0.543	0.408	1.57e-36	Hmgn1	Endoc I
4.72e-40	0.302495	0.408	0.267	7.81e-36	Col18a1	Endoc I
8.81e-40	0.609425	0.511	0.383	1.46e-35	Top1	Endoc I
8.63e-39	0.978943	0.261	0.16	1.43e-34	Il6st	Endoc I
4.49e-38	0.88845	0.29	0.185	7.43e-34	Ttc3	Endoc I
2.99e-36	0.62225	0.404	0.284	4.94e-32	Ppdpf	Endoc I
1.91e-35	0.716334	0.301	0.195	3.16e-31	mt-Atp8	Endoc I
2.21e-35	0.479178	0.434	0.305	3.65e-31	Gm9844	Endoc I
2.91e-35	0.384332	0.677	0.551	4.82e-31	Atpif1	Endoc I
1e-34	0.267853	0.984	0.95	1.66e-30	Rpl11	Endoc I
9.94e-34	0.68838	0.398	0.289	1.65e-29	Atp1b3	Endoc I
4.16e-32	0.40663	0.63	0.505	6.89e-28	Marcks	Endoc I
8.53e-32	0.260057	0.981	0.945	1.41e-27	Rpl6	Endoc I
1.2e-31	0.624171	0.361	0.255	1.99e-27	Tecr	Endoc I
6.4e-31	0.274212	0.995	0.974	1.06e-26	Rps18	Endoc I
2.52e-30	0.717095	0.414	0.311	4.18e-26	Sf3b5	Endoc I
1.19e-29	0.850821	0.294	0.204	1.98e-25	Rcn1	Endoc I
1.37e-28	0.560912	0.454	0.347	2.27e-24	Ccnd2	Endoc I
1.52e-27	0.33022	0.691	0.58	2.52e-23	Rps12-ps3	Endoc I
8.12e-26	0.553158	0.413	0.312	1.34e-21	Sox4	Endoc I
2.42e-25	0.655305	0.269	0.183	4e-21	Sec61a1	Endoc I
1.86e-24	0.394631	0.478	0.375	3.08e-20	Rpl27-ps3	Endoc I
6.45e-24	0.647729	0.413	0.326	1.07e-19	Foxp1	Endoc I
7.71e-24	0.326731	0.759	0.667	1.28e-19	Sec61g	Endoc I
1.01e-23	0.488243	0.507	0.41	1.67e-19	Morf4l2	Endoc I
2.22e-23	0.254659	0.978	0.96	3.68e-19	Rpl34	Endoc I
4.76e-23	0.289006	0.979	0.946	7.89e-19	Rps9	Endoc I
6.45e-23	0.934973	0.577	0.52	1.07e-18	Ctsl	Endoc I
1.73e-22	0.33091	0.725	0.627	2.87e-18	Rpl22l1	Endoc I
2.76e-22	0.369688	0.835	0.761	4.57e-18	Ramp2	Endoc I
1.67e-20	0.443117	0.341	0.249	2.77e-16	Kcnq1ot1	Endoc I
2.34e-20	0.308228	0.56	0.456	3.88e-16	Gm2000	Endoc I
1.32e-19	0.627258	0.382	0.305	2.18e-15	Ppp3ca	Endoc I
1.9e-19	0.568713	0.269	0.194	3.15e-15	Vkorc1	Endoc I
2.79e-19	0.906685	0.29	0.225	4.62e-15	Cirbp	Endoc I
3.35e-19	0.64105	0.257	0.185	5.55e-15	Camta1	Endoc I
1.66e-18	0.417374	0.504	0.423	2.74e-14	Nop10	Endoc I
2.63e-17	0.610069	0.291	0.22	4.36e-13	Palm	Endoc I
3.15e-17	0.564246	0.253	0.184	5.22e-13	Auts2	Endoc I
2.74e-16	0.76122	0.26	0.196	4.54e-12	Gabarapl1	Endoc I
3.71e-16	0.675151	0.38	0.308	6.15e-12	Nfia	Endoc I
4.24e-16	0.412605	0.493	0.421	7.02e-12	Rnf7	Endoc I
5.23e-16	0.303865	0.25	0.179	8.66e-12	Smc4	Endoc I
6.06e-14	0.496864	0.408	0.345	1e-09	Ostc	Endoc I
3.34e-13	0.34294	0.345	0.274	5.54e-09	Nsa2	Endoc I
1.11e-12	0.459371	0.252	0.192	1.84e-08	Hsd17b10	Endoc I
5.71e-12	0.407806	0.297	0.235	9.46e-08	Prdx6	Endoc I
7.16e-12	0.447473	0.534	0.484	1.18e-07	Arf4	Endoc I
4.1e-11	0.987969	0.274	0.225	6.79e-07	Pam	Endoc I
4.21e-11	0.598421	0.266	0.216	6.96e-07	Emilin1	Endoc I
5.36e-11	0.320971	0.472	0.414	8.87e-07	Tmem258	Endoc I
6.16e-11	0.346544	0.259	0.201	1.02e-06	Calcrl	Endoc I
8.16e-11	0.389404	0.348	0.288	1.35e-06	Rgs3	Endoc I
1.13e-10	0.305872	0.555	0.496	1.87e-06	Prdx2	Endoc I
3.23e-10	0.312443	0.359	0.3	5.35e-06	Grcc10	Endoc I
5.08e-10	0.409647	0.295	0.241	8.42e-06	Prdx5	Endoc I
2.24e-09	0.428091	0.536	0.501	3.71e-05	Eif4a2	Endoc I
7.38e-09	0.386656	0.357	0.307	0.000122281	Tek	Endoc I
1.23e-08	0.353971	0.343	0.293	0.000203224	Cnpy2	Endoc I
1.77e-08	0.282338	0.292	0.239	0.000292537	Tspan18	Endoc I
3.05e-08	0.264575	0.328	0.274	0.000505583	Anapc13	Endoc I
4.94e-08	0.254564	0.318	0.264	0.000817932	P4hb	Endoc I
8.67e-08	0.391845	0.326	0.282	0.00143622	Rcn2	Endoc I
1.38e-07	0.563162	0.265	0.225	0.00228105	Mcfd2	Endoc I
3.87e-07	0.362299	0.327	0.285	0.00640525	Tspan4	Endoc I
4.08e-07	0.291824	0.368	0.322	0.00675872	Eif3i	Endoc I
4.28e-07	0.848754	0.782	0.779	0.00709432	Tm4sf1	Endoc I
4.99e-07	0.480675	0.456	0.427	0.00825588	Ctsd	Endoc I
6.76e-07	0.251525	0.332	0.285	0.0111997	Snrpb2	Endoc I
1.13e-06	0.335235	0.255	0.213	0.0187643	Paics	Endoc I
1.86e-06	0.287801	0.403	0.362	0.0308171	2410015M20Rik	Endoc I
1.96e-06	0.450005	0.986	0.989	0.0324595	mt-Co1	Endoc I
2.22e-06	0.345469	0.253	0.215	0.0367815	Copz2	Endoc I
2.55e-06	0.338458	0.25	0.211	0.0421505	Txndc12	Endoc I
2.63e-06	0.28472	0.474	0.431	0.0436206	Ddah2	Endoc I
7.44e-06	0.256129	0.41	0.368	0.12324	Abhd17a	Endoc I
9.69e-06	0.298811	0.982	0.975	0.160524	Ftl1	Endoc I
1.43e-05	0.348977	0.409	0.379	0.23618	Atxn7l3b	Endoc I
1.54e-05	0.259785	0.33	0.291	0.254645	1810058I24Rik	Endoc I
2.62e-05	0.281067	0.288	0.251	0.43415	Cdc26	Endoc I
2.64e-05	0.281393	0.298	0.261	0.437722	Adam10	Endoc I
6.02e-05	0.554713	0.657	0.655	0.996219	Emcn	Endoc I
9.26e-05	0.31684	0.262	0.231	1	Ptp4a1	Endoc I
0.000175364	0.44254	0.276	0.251	1	Lrpap1	Endoc I
0.000245616	0.33187	0.377	0.347	1	Kdelr2	Endoc I
0.00062644	0.447286	0.26	0.234	1	Ppp1r15a	Endoc I
0.00305441	0.282693	0.394	0.379	1	Sptssa	Endoc I
0	5.06961	0.847	0.073	0	Cenpa	Prolif I
0	4.49766	0.836	0.107	0	Cks2	Prolif I
0	4.56683	0.755	0.064	0	Birc5	Prolif I
0	5.5757	0.694	0.038	0	Cenpf	Prolif I
0	5.21812	0.696	0.04	0	Ccnb2	Prolif I
0	4.63713	0.684	0.044	0	Lockd	Prolif I
0	3.44304	0.745	0.123	0	Cks1b	Prolif I
0	5.55537	0.655	0.043	0	Ube2c	Prolif I
0	5.832	0.645	0.037	0	Cdc20	Prolif I
0	3.55127	0.954	0.362	0	Hmgb2	Prolif I
0	3.01951	0.883	0.296	0	Stmn1	Prolif I
0	2.90531	0.852	0.272	0	2700094K13Rik	Prolif I
0	2.67938	0.89	0.321	0	Hmgn2	Prolif I
0	4.59491	0.582	0.039	0	Cdca8	Prolif I
0	4.12811	0.595	0.057	0	Top2a	Prolif I
0	5.05041	0.557	0.027	0	Knstrn	Prolif I
0	4.89922	0.56	0.03	0	Tpx2	Prolif I
0	5.1999	0.555	0.027	0	Fam64a	Prolif I
0	5.7824	0.547	0.02	0	Ccnb1	Prolif I
0	2.50833	0.74	0.228	0	Nucks1	Prolif I
0	5.37809	0.535	0.023	0	Cenpe	Prolif I
0	3.63124	0.593	0.084	0	Lmnb1	Prolif I
0	4.51483	0.54	0.036	0	Racgap1	Prolif I
0	5.20731	0.527	0.032	0	Prc1	Prolif I
0	3.04217	0.654	0.162	0	Smc4	Prolif I
0	4.70238	0.517	0.032	0	Ccna2	Prolif I
0	3.44938	0.618	0.134	0	H2afx	Prolif I
0	4.38149	0.513	0.03	0	Cdca3	Prolif I
0	2.73574	0.877	0.395	0	Ube2s	Prolif I
0	3.28968	0.585	0.104	0	Smc2	Prolif I
0	4.4584	0.516	0.036	0	Mki67	Prolif I
0	3.82824	0.545	0.079	0	Cdk1	Prolif I
0	2.11505	0.865	0.408	0	H2afv	Prolif I
0	4.67774	0.484	0.029	0	Nusap1	Prolif I
0	5.63096	0.468	0.015	0	Cdkn3	Prolif I
0	4.94643	0.471	0.025	0	Kif23	Prolif I
0	5.25122	0.466	0.021	0	Ckap2	Prolif I
0	5.66477	0.458	0.014	0	Hmmr	Prolif I
0	3.61237	0.473	0.045	0	Cenpw	Prolif I
0	2.18476	0.743	0.316	0	Lgals1	Prolif I
0	4.44113	0.473	0.047	0	Tuba1c	Prolif I
0	4.37548	0.451	0.033	0	Tacc3	Prolif I
0	2.35692	0.725	0.31	0	Hn1	Prolif I
0	4.7245	0.436	0.025	0	Kif22	Prolif I
0	2.352	0.47	0.07	0	2810417H13Rik	Prolif I
0	5.46927	0.415	0.015	0	Kif20a	Prolif I
0	3.44893	0.445	0.047	0	Spc24	Prolif I
0	2.56538	0.505	0.115	0	Ccdc34	Prolif I
0	4.68876	0.412	0.023	0	Kif20b	Prolif I
0	5.35034	0.4	0.014	0	Cep55	Prolif I
0	2.5396	0.981	0.596	0	H2afz	Prolif I
0	2.33967	0.578	0.199	0	Rad21	Prolif I
0	4.81125	0.398	0.02	0	Ckap2l	Prolif I
0	5.23029	0.392	0.016	0	Aurka	Prolif I
0	4.00519	0.408	0.034	0	Spc25	Prolif I
0	2.3312	0.621	0.247	0	Tmpo	Prolif I
0	3.0824	0.468	0.096	0	Tubb6	Prolif I
0	2.2961	0.525	0.156	0	Anp32e	Prolif I
0	2.45937	0.646	0.278	0	Hdgf	Prolif I
0	4.06458	0.392	0.031	0	Trim59	Prolif I
0	2.15298	0.52	0.166	0	Fkbp2	Prolif I
0	4.71329	0.365	0.018	0	Nuf2	Prolif I
0	2.468	0.485	0.14	0	Hjurp	Prolif I
0	5.26645	0.356	0.014	0	Plk1	Prolif I
0	4.74209	0.355	0.016	0	Mis18bp1	Prolif I
0	3.75579	0.368	0.032	0	Pbk	Prolif I
0	4.75525	0.349	0.016	0	Anln	Prolif I
0	3.58148	0.366	0.037	0	Cenpq	Prolif I
0	4.63554	0.345	0.016	0	Casc5	Prolif I
0	3.70241	0.398	0.07	0	Cdkn2c	Prolif I
0	3.53623	0.353	0.036	0	Ncapd2	Prolif I
0	3.38232	0.363	0.051	0	Reep4	Prolif I
0	2.60815	0.39	0.08	0	Rangap1	Prolif I
0	4.69329	0.325	0.015	0	Kifc1	Prolif I
0	5.75815	0.315	0.007	0	Kif2c	Prolif I
0	4.31074	0.328	0.02	0	Ndc80	Prolif I
0	4.76871	0.321	0.014	0	Sgol2a	Prolif I
0	4.96466	0.318	0.012	0	Depdc1a	Prolif I
0	3.98494	0.335	0.029	0	Incenp	Prolif I
0	3.94584	0.341	0.036	0	Kpna2	Prolif I
0	3.55974	0.335	0.033	0	Cenpm	Prolif I
0	4.67256	0.308	0.014	0	C330027C09Rik	Prolif I
0	3.47362	0.328	0.035	0	Dbf4	Prolif I
0	3.25755	0.333	0.04	0	Mad2l1	Prolif I
0	3.02431	0.339	0.049	0	Ska2	Prolif I
0	5.55195	0.298	0.008	0	Aspm	Prolif I
0	4.28863	0.318	0.032	0	Nav2	Prolif I
0	4.14851	0.307	0.021	0	Mxd3	Prolif I
0	4.58162	0.298	0.014	0	Sgol1	Prolif I
0	4.80601	0.295	0.012	0	Ect2	Prolif I
0	4.6659	0.293	0.013	0	Bub1b	Prolif I
0	3.94322	0.301	0.023	0	Aurkb	Prolif I
0	5.17906	0.285	0.01	0	Gas2l3	Prolif I
0	4.51049	0.288	0.014	0	Kif11	Prolif I
0	2.935	0.326	0.053	0	Cit	Prolif I
0	2.66435	0.323	0.051	0	Tk1	Prolif I
0	5.59177	0.273	0.007	0	Nek2	Prolif I
0	4.73732	0.274	0.011	0	Bub1	Prolif I
0	2.6847	0.317	0.054	0	H1fx	Prolif I
0	2.58564	0.327	0.066	0	Rnf26	Prolif I
0	5.52818	0.267	0.007	0	Sapcd2	Prolif I
0	4.97355	0.269	0.011	0	Dlgap5	Prolif I
0	2.49549	0.318	0.062	0	Pmf1	Prolif I
0	4.40307	0.271	0.015	0	Cdca2	Prolif I
0	6.12123	0.26	0.004	0	Cdc25c	Prolif I
0	3.75513	0.285	0.029	0	Cdc25b	Prolif I
0	3.80938	0.275	0.022	0	Shcbp1	Prolif I
0	2.68375	0.308	0.058	0	Ckap5	Prolif I
0	2.69733	0.298	0.05	0	Rrm2	Prolif I
0	3.03661	0.288	0.043	0	G2e3	Prolif I
0	3.95077	0.263	0.019	0	Neil3	Prolif I
0	4.34333	0.257	0.014	0	Ska1	Prolif I
0	3.03927	0.281	0.039	0	Plk4	Prolif I
0	4.08276	0.257	0.016	0	Ncapg	Prolif I
0	2.85691	0.285	0.047	0	Miip	Prolif I
0	3.50839	0.256	0.029	0	Cep89	Prolif I
0	3.26667	0.253	0.032	0	Lmnb2	Prolif I
0	1.52288	0.99	0.828	0	Hmgb1	Prolif I
6.07e-308	2.75484	0.256	0.043	1.01e-303	Cenpc1	Prolif I
8.77e-308	2.14789	0.859	0.537	1.45e-303	Tuba1b	Prolif I
5.35e-306	2.78996	0.256	0.044	8.86e-302	Nup37	Prolif I
9.04e-304	1.7167	0.819	0.481	1.5e-299	Ran	Prolif I
4.37e-292	2.85877	0.357	0.089	7.23e-288	Cdkn2d	Prolif I
1.78e-275	2.8042	0.749	0.434	2.95e-271	Arl6ip1	Prolif I
3.98e-254	2.10715	0.459	0.154	6.59e-250	Nde1	Prolif I
1.41e-250	1.95435	0.428	0.131	2.33e-246	Hmgb3	Prolif I
6.98e-242	2.3891	0.313	0.077	1.16e-237	Rdm1	Prolif I
1.08e-239	1.84669	0.543	0.219	1.8e-235	Hp1bp3	Prolif I
5.05e-238	2.47985	0.271	0.06	8.36e-234	Fzr1	Prolif I
1.62e-227	2.03389	0.457	0.167	2.68e-223	Ddx39	Prolif I
3.84e-225	1.45511	0.791	0.481	6.36e-221	Ptms	Prolif I
7.02e-224	1.65251	0.594	0.264	1.16e-219	Lsm5	Prolif I
5.58e-215	2.10482	0.316	0.084	9.24e-211	Rrm1	Prolif I
3.01e-202	1.6134	0.682	0.393	4.98e-198	Calm3	Prolif I
3.91e-198	2.01045	0.358	0.113	6.47e-194	Arl4c	Prolif I
2.16e-197	1.67286	0.655	0.377	3.58e-193	Ubald2	Prolif I
2.03e-196	2.00998	0.307	0.085	3.36e-192	Zbed3	Prolif I
2.23e-195	1.77671	0.433	0.157	3.69e-191	Myef2	Prolif I
9.43e-195	2.01416	0.648	0.372	1.56e-190	Tubb4b	Prolif I
2.8e-188	1.16875	0.727	0.402	4.64e-184	Hmgn1	Prolif I
6.69e-188	1.66757	0.851	0.674	1.11e-183	Tubb5	Prolif I
1.45e-186	1.75272	0.501	0.219	2.4e-182	Lbr	Prolif I
4.25e-183	1.9245	0.303	0.087	7.04e-179	Cmc2	Prolif I
1.76e-178	1.53427	0.88	0.709	2.91e-174	Calm2	Prolif I
4.15e-178	1.17428	0.742	0.435	6.88e-174	Hnrnpa1	Prolif I
5.44e-177	2.17657	0.252	0.065	9e-173	Mtmr14	Prolif I
6.14e-170	1.73976	0.343	0.113	1.02e-165	Dynlt1f	Prolif I
7.58e-168	1.80604	0.397	0.15	1.25e-163	Hmgn3	Prolif I
3.69e-166	1.75769	0.415	0.162	6.11e-162	Gpx7	Prolif I
2.08e-161	1.42983	0.595	0.312	3.44e-157	Dek	Prolif I
1.25e-151	1.39652	0.648	0.377	2.07e-147	Anp32b	Prolif I
3.94e-150	1.44813	0.427	0.175	6.52e-146	Lsm3	Prolif I
2.24e-149	1.70464	0.515	0.265	3.7e-145	Bub3	Prolif I
1.92e-148	1.29357	0.578	0.299	3.18e-144	Banf1	Prolif I
1.58e-142	1.18928	0.586	0.303	2.62e-138	Snrpd1	Prolif I
1.52e-141	1.50787	0.48	0.232	2.52e-137	Vbp1	Prolif I
1.69e-141	1.75986	0.352	0.133	2.79e-137	Slc24a5	Prolif I
3.02e-136	0.819417	0.836	0.582	5.01e-132	Snrpg	Prolif I
2.1e-133	0.880952	0.996	0.978	3.48e-129	Ptma	Prolif I
2.12e-131	1.72767	0.326	0.122	3.5e-127	Usp1	Prolif I
2.72e-131	1.59356	0.314	0.113	4.5e-127	Exosc8	Prolif I
1.05e-130	1.51083	0.381	0.157	1.75e-126	Mzt1	Prolif I
2.21e-130	1.30066	0.523	0.267	3.65e-126	Lsm2	Prolif I
5.76e-130	1.22451	0.589	0.328	9.54e-126	Emp1	Prolif I
9.18e-129	1.5745	0.363	0.147	1.52e-124	Ncaph2	Prolif I
3.83e-126	1.3055	0.612	0.379	6.35e-122	Hnrnpu	Prolif I
1.85e-125	1.11981	0.774	0.567	3.07e-121	Rbm3	Prolif I
6.03e-123	0.997479	0.936	0.826	9.99e-119	Vim	Prolif I
4.41e-122	1.12865	0.558	0.298	7.3e-118	Lsm4	Prolif I
1e-120	1.68022	0.263	0.088	1.66e-116	Oxct1	Prolif I
3.18e-118	1.57889	0.304	0.113	5.27e-114	Med30	Prolif I
2.53e-117	0.941728	0.816	0.642	4.19e-113	Hnrnpa2b1	Prolif I
8.25e-111	1.33392	0.4	0.183	1.37e-106	Nudt21	Prolif I
1.05e-110	1.48981	0.299	0.114	1.74e-106	Myh10	Prolif I
1.53e-110	1.7073	0.283	0.107	2.53e-106	Terf1	Prolif I
5.26e-110	1.73065	0.261	0.093	8.71e-106	Hmgn5	Prolif I
6.93e-110	1.1148	0.71	0.507	1.15e-105	Hsp90b1	Prolif I
1.5e-109	0.943993	0.653	0.405	2.48e-105	Morf4l2	Prolif I
6.94e-109	1.0831	0.622	0.385	1.15e-104	Sfpq	Prolif I
7.17e-109	0.947248	0.74	0.528	1.19e-104	Srsf3	Prolif I
1.92e-107	0.906039	0.673	0.421	3.18e-103	Snrpf	Prolif I
2.3e-107	0.470718	0.997	0.863	3.81e-103	Tmsb10	Prolif I
5.17e-105	0.99182	0.647	0.395	8.56e-101	Cbx3	Prolif I
3.8e-104	1.50085	0.266	0.097	6.29e-100	Npm3	Prolif I
2.38e-103	1.441	0.345	0.15	3.94e-99	Brd8	Prolif I
3.18e-101	1.54046	0.262	0.097	5.27e-97	Pih1d1	Prolif I
1.99e-100	1.22399	0.395	0.184	3.29e-96	Alyref	Prolif I
2.9e-100	1.61547	0.496	0.303	4.81e-96	Lmna	Prolif I
2.16e-98	1.25864	0.383	0.179	3.58e-94	Akirin2	Prolif I
2.44e-98	1.23083	0.489	0.276	4.03e-94	Dazap1	Prolif I
2.47e-98	0.805814	0.937	0.857	4.09e-94	Dynll1	Prolif I
1.4e-97	1.41364	0.28	0.108	2.33e-93	Fopnl	Prolif I
9.9e-97	0.968442	0.568	0.328	1.64e-92	Hnrnpab	Prolif I
3.91e-96	1.31965	0.672	0.448	6.47e-92	H1f0	Prolif I
1.39e-95	1.38419	0.336	0.149	2.29e-91	2010-09-01	Prolif I
5.41e-95	0.824456	0.662	0.416	8.96e-91	Set	Prolif I
2.28e-94	1.01077	0.517	0.288	3.77e-90	Eny2	Prolif I
7.24e-94	0.879185	0.836	0.709	1.2e-89	Tagln2	Prolif I
3.5e-93	1.18298	0.425	0.218	5.8e-89	Ilf2	Prolif I
3.54e-91	1.19953	0.341	0.152	5.86e-87	Cbx5	Prolif I
6.84e-91	0.91906	0.68	0.461	1.13e-86	Hsp90aa1	Prolif I
2.2e-90	1.16721	0.428	0.223	3.65e-86	Eif4e	Prolif I
3.54e-90	1.11294	0.415	0.208	5.87e-86	Ngfrap1	Prolif I
1.19e-88	1.2154	0.473	0.272	1.97e-84	Pnrc2	Prolif I
1.38e-88	1.25469	0.39	0.195	2.29e-84	Sae1	Prolif I
1.68e-88	0.996351	0.714	0.529	2.78e-84	Hnrnpa3	Prolif I
6.82e-88	1.11437	0.405	0.204	1.13e-83	Rnaseh2c	Prolif I
8.8e-86	1.27799	0.338	0.156	1.46e-81	Nudcd2	Prolif I
3.47e-83	0.943866	0.512	0.295	5.74e-79	Lsm6	Prolif I
6.25e-83	0.988262	0.657	0.483	1.04e-78	2007-09-01	Prolif I
2.26e-78	1.066	0.453	0.257	3.74e-74	Mrpl51	Prolif I
3.72e-78	1.19059	0.328	0.155	6.17e-74	Magt1	Prolif I
5.37e-78	0.832809	0.612	0.4	8.89e-74	Prelid1	Prolif I
2.17e-77	1.33218	0.281	0.123	3.59e-73	Ubl4a	Prolif I
4.22e-77	0.754871	0.787	0.649	6.99e-73	Hint1	Prolif I
2.34e-76	1.27674	0.28	0.123	3.87e-72	Larp7	Prolif I
7.96e-76	0.88685	0.538	0.329	1.32e-71	Srsf7	Prolif I
4.58e-75	0.720409	0.67	0.455	7.58e-71	Snrpe	Prolif I
9.97e-75	1.35415	0.266	0.115	1.65e-70	Ccng2	Prolif I
1.35e-74	1.15574	0.363	0.185	2.23e-70	Cbfb	Prolif I
9.17e-74	1.03368	0.485	0.293	1.52e-69	Ssna1	Prolif I
7.29e-73	1.19493	0.297	0.138	1.21e-68	Tyms	Prolif I
6.59e-72	1.32131	0.306	0.147	1.09e-67	Lmf2	Prolif I
1.66e-71	1.17089	0.328	0.162	2.76e-67	Psip1	Prolif I
3.56e-71	0.952852	0.546	0.363	5.9e-67	Mapre1	Prolif I
4.15e-71	0.714471	0.794	0.652	6.87e-67	Gapdh	Prolif I
5.8e-71	0.764081	0.722	0.552	9.6e-67	Srsf2	Prolif I
1.02e-69	0.951168	0.43	0.241	1.69e-65	Srsf1	Prolif I
3.05e-69	0.862998	0.472	0.274	5.06e-65	Nap1l1	Prolif I
4.52e-69	1.07729	0.385	0.209	7.49e-65	Mrpl24	Prolif I
1.43e-68	0.996024	0.418	0.235	2.37e-64	Plp2	Prolif I
5.61e-68	1.24454	0.299	0.144	9.29e-64	Nop58	Prolif I
6.42e-68	0.872794	0.5	0.308	1.06e-63	Nudt4	Prolif I
7.28e-68	0.937527	0.555	0.378	1.21e-63	Actr3	Prolif I
1.71e-67	0.653383	0.984	0.972	2.84e-63	Ppia	Prolif I
1.81e-67	0.658141	0.722	0.527	2.99e-63	Erh	Prolif I
2.87e-67	0.974794	0.634	0.433	4.75e-63	Mest	Prolif I
6.82e-67	1.02796	0.333	0.167	1.13e-62	Dtymk	Prolif I
7.95e-67	1.36594	0.256	0.116	1.32e-62	Nxt1	Prolif I
1.83e-66	1.02963	0.375	0.201	3.03e-62	Ptbp1	Prolif I
2.18e-66	1.11075	0.308	0.149	3.61e-62	Trim28	Prolif I
3.25e-66	1.07197	0.377	0.206	5.39e-62	Hnrnpul1	Prolif I
5.58e-66	1.19748	0.263	0.119	9.23e-62	Nfyb	Prolif I
8.4e-66	0.895977	0.684	0.555	1.39e-61	Ywhah	Prolif I
4.44e-63	0.559887	0.757	0.549	7.36e-59	Atpif1	Prolif I
1.15e-62	0.899639	0.49	0.311	1.9e-58	Nudc	Prolif I
3.59e-62	0.937434	0.437	0.26	5.94e-58	Tpi1	Prolif I
1.75e-61	1.21748	0.272	0.13	2.89e-57	Rbmx	Prolif I
2.22e-60	0.948013	0.395	0.224	3.68e-56	Rbbp7	Prolif I
5.21e-60	0.735369	0.572	0.383	8.62e-56	Hnrnpc	Prolif I
5.72e-60	0.893338	0.485	0.31	9.47e-56	Cwc15	Prolif I
5.76e-60	1.09541	0.399	0.237	9.54e-56	Mall	Prolif I
1.12e-59	1.05207	0.313	0.16	1.85e-55	Pbdc1	Prolif I
1.62e-59	1.11683	0.285	0.14	2.69e-55	Ccdc88a	Prolif I
5.06e-59	1.16199	0.271	0.131	8.37e-55	Prpf38a	Prolif I
7.81e-59	0.90817	0.358	0.193	1.29e-54	Ckap4	Prolif I
2.5e-58	1.11543	0.285	0.141	4.15e-54	Srrt	Prolif I
3.42e-58	0.60554	0.726	0.552	5.67e-54	Tma7	Prolif I
5.59e-58	0.77698	0.486	0.301	9.25e-54	Hnrnph1	Prolif I
6.08e-57	1.02191	0.345	0.189	1.01e-52	Gnai3	Prolif I
9.77e-57	0.92014	0.356	0.194	1.62e-52	Snrpa1	Prolif I
4.6e-55	1.1208	0.273	0.136	7.62e-51	Kpnb1	Prolif I
7.44e-55	1.00313	0.455	0.297	1.23e-50	Tax1bp1	Prolif I
9.31e-55	0.866651	0.409	0.241	1.54e-50	Med21	Prolif I
3.46e-54	0.589541	0.742	0.583	5.74e-50	Txn1	Prolif I
5.06e-54	0.763473	0.465	0.289	8.38e-50	Srsf6	Prolif I
5.14e-54	0.732928	0.619	0.459	8.51e-50	Raly	Prolif I
7.07e-54	1.23067	0.279	0.144	1.17e-49	Mpp1	Prolif I
8.65e-54	1.13714	0.282	0.145	1.43e-49	Cnep1r1	Prolif I
8.91e-54	0.899277	0.37	0.21	1.48e-49	Fam96a	Prolif I
9.34e-54	0.986739	0.33	0.179	1.55e-49	Syncrip	Prolif I
9.56e-54	0.834735	0.479	0.309	1.58e-49	Prdx4	Prolif I
1.02e-53	0.874589	0.42	0.254	1.69e-49	Vdac1	Prolif I
2.97e-53	0.824563	0.504	0.341	4.93e-49	Anapc5	Prolif I
4.18e-53	0.875967	0.301	0.157	6.93e-49	Mdk	Prolif I
6.67e-53	1.04705	0.296	0.155	1.1e-48	Bok	Prolif I
8.46e-53	0.730304	0.515	0.335	1.4e-48	Pdap1	Prolif I
1.27e-52	1.11789	0.287	0.15	2.11e-48	Ppp2r4	Prolif I
1.86e-52	0.798225	0.422	0.256	3.07e-48	Gm8186	Prolif I
1.89e-52	0.690037	0.726	0.585	3.13e-48	Tuba1a	Prolif I
2.81e-52	1.10466	0.355	0.208	4.65e-48	Frg1	Prolif I
5.24e-52	0.853096	0.383	0.222	8.68e-48	Lsm8	Prolif I
1.35e-51	0.821051	0.521	0.358	2.23e-47	Ewsr1	Prolif I
3.28e-51	0.915032	0.266	0.132	5.43e-47	Dut	Prolif I
4.16e-51	0.976853	0.278	0.142	6.9e-47	Naa50	Prolif I
1.08e-50	0.92918	0.344	0.194	1.78e-46	Pfdn6	Prolif I
1.18e-50	0.637237	0.643	0.467	1.95e-46	Eif2s2	Prolif I
1.69e-50	0.720757	0.516	0.343	2.8e-46	Cbx1	Prolif I
1.97e-50	0.77601	0.479	0.311	3.27e-46	Fundc2	Prolif I
2.8e-50	0.836694	0.396	0.238	4.64e-46	Mtpn	Prolif I
3.83e-50	0.921106	0.415	0.262	6.34e-46	Smc1a	Prolif I
4.84e-50	0.525106	0.645	0.468	8.01e-46	Wbp5	Prolif I
9e-50	0.818209	0.363	0.207	1.49e-45	Hnrnpd	Prolif I
1.53e-49	0.716651	0.513	0.344	2.53e-45	Hnrnpdl	Prolif I
1.89e-49	0.755314	0.53	0.371	3.12e-45	Ppp1cc	Prolif I
2.18e-49	0.899803	0.41	0.253	3.62e-45	Wsb1	Prolif I
4.77e-49	0.803243	0.513	0.353	7.89e-45	Sh3bgrl	Prolif I
6.79e-49	0.62835	0.622	0.452	1.12e-44	Swi5	Prolif I
1.58e-48	0.893797	0.281	0.146	2.62e-44	Lmo4	Prolif I
3.02e-48	0.556135	0.809	0.69	4.99e-44	Cox7a2	Prolif I
7.91e-48	0.987397	0.359	0.213	1.31e-43	Uhrf2	Prolif I
1.1e-47	0.85656	0.298	0.159	1.82e-43	Odc1	Prolif I
1.28e-47	0.617049	0.94	0.902	2.12e-43	H3f3b	Prolif I
3.12e-47	0.737521	0.502	0.341	5.17e-43	Ddx39b	Prolif I
5.45e-47	0.934428	0.308	0.169	9.03e-43	Hnrnpa0	Prolif I
5.56e-47	0.84647	0.38	0.228	9.21e-43	Scoc	Prolif I
7.09e-47	0.529287	0.685	0.505	1.17e-42	Marcks	Prolif I
1.08e-46	0.707613	0.504	0.341	1.79e-42	Nono	Prolif I
1.1e-46	0.807534	0.368	0.216	1.83e-42	Snrpa	Prolif I
2.78e-46	0.720287	0.789	0.729	4.61e-42	Tpm4	Prolif I
5.27e-46	0.784871	0.382	0.229	8.73e-42	Ppp2ca	Prolif I
8.24e-46	1.02584	0.253	0.129	1.36e-41	Fam111a	Prolif I
9.42e-46	0.69802	0.547	0.388	1.56e-41	Tra2b	Prolif I
1.46e-45	0.755453	0.42	0.264	2.41e-41	Tcp1	Prolif I
2.08e-45	0.703239	0.472	0.309	3.44e-41	Ssr3	Prolif I
3.9e-45	0.874889	0.319	0.18	6.45e-41	Wbp11	Prolif I
6.42e-45	1.06795	0.313	0.179	1.06e-40	Emp3	Prolif I
1.3e-44	0.770321	0.493	0.344	2.16e-40	G3bp1	Prolif I
2.58e-44	0.580672	0.76	0.649	4.27e-40	Ywhae	Prolif I
4.27e-44	0.456104	0.832	0.712	7.08e-40	Tceb2	Prolif I
6.56e-44	0.814226	0.37	0.226	1.09e-39	Thoc7	Prolif I
8.78e-44	0.664081	0.517	0.354	1.45e-39	U2af1	Prolif I
1.11e-43	0.808828	0.386	0.238	1.84e-39	Ssrp1	Prolif I
1.31e-43	0.450087	0.753	0.584	2.17e-39	Atp5g2	Prolif I
1.57e-43	0.556719	0.641	0.48	2.6e-39	Arf4	Prolif I
4.24e-43	0.46602	0.705	0.533	7.03e-39	Pabpc1	Prolif I
1.23e-42	0.662165	0.517	0.36	2.04e-38	Tceb1	Prolif I
2.48e-42	0.837493	0.319	0.184	4.11e-38	Tcf12	Prolif I
3.14e-42	0.731924	0.448	0.299	5.19e-38	Snrpc	Prolif I
4.94e-42	0.571738	0.591	0.426	8.18e-38	Ddah2	Prolif I
5.75e-42	0.864844	0.33	0.195	9.53e-38	Oat	Prolif I
1.16e-41	0.904132	0.306	0.176	1.93e-37	Smtn	Prolif I
1.59e-41	0.911769	0.313	0.181	2.64e-37	Gipc1	Prolif I
2.5e-41	0.539335	0.612	0.448	4.15e-37	Snrpd2	Prolif I
3.06e-41	0.560669	0.633	0.481	5.06e-37	Ranbp1	Prolif I
3.39e-41	0.736858	0.419	0.271	5.61e-37	Pcnp	Prolif I
8.89e-41	0.939915	0.268	0.146	1.47e-36	Ctcf	Prolif I
1.75e-40	0.475903	0.93	0.873	2.89e-36	Pfn1	Prolif I
9.19e-40	0.665998	0.485	0.337	1.52e-35	Hnrnpm	Prolif I
1.37e-39	0.876996	0.338	0.207	2.27e-35	Nsmce1	Prolif I
2.61e-39	0.839178	0.427	0.292	4.32e-35	Psmc1	Prolif I
1.13e-38	0.705475	0.355	0.215	1.88e-34	Csrp2	Prolif I
1.78e-38	0.852982	0.294	0.17	2.94e-34	Rpa3	Prolif I
3.57e-38	0.695788	0.411	0.267	5.92e-34	Matr3	Prolif I
3.65e-38	0.597514	0.635	0.507	6.05e-34	Gdi2	Prolif I
5.2e-38	0.451182	0.742	0.597	8.61e-34	Ndufa2	Prolif I
6.8e-38	0.701174	0.403	0.261	1.13e-33	Cnih1	Prolif I
1.21e-37	0.880375	0.266	0.148	2.01e-33	Usp14	Prolif I
1.38e-37	0.733062	0.355	0.22	2.29e-33	Mrpl57	Prolif I
1.42e-37	0.716964	0.49	0.359	2.36e-33	Rpn2	Prolif I
3.48e-37	0.86183	0.289	0.168	5.76e-33	Psmd14	Prolif I
4.89e-37	0.725282	0.356	0.221	8.1e-33	Nhp2	Prolif I
6.94e-37	0.760089	0.394	0.258	1.15e-32	Denr	Prolif I
9.36e-37	0.706714	0.425	0.285	1.55e-32	Commd1	Prolif I
1.03e-36	0.755391	0.395	0.259	1.71e-32	Arf6	Prolif I
1.11e-36	0.663874	0.811	0.753	1.84e-32	S100a11	Prolif I
1.36e-36	0.545486	0.647	0.506	2.26e-32	Atp5o	Prolif I
1.6e-36	1.03354	0.261	0.15	2.64e-32	Stom	Prolif I
2.05e-36	0.446196	0.752	0.609	3.39e-32	Sub1	Prolif I
2.28e-36	0.634328	0.415	0.271	3.77e-32	Anapc13	Prolif I
6.77e-36	0.740657	0.335	0.206	1.12e-31	Dpy30	Prolif I
1.28e-35	0.492114	0.677	0.541	2.13e-31	Pcbp2	Prolif I
1.71e-35	0.611573	0.446	0.302	2.84e-31	Ssr1	Prolif I
2.05e-35	0.877146	0.254	0.142	3.39e-31	Pmp22	Prolif I
2.08e-35	0.824752	0.281	0.164	3.45e-31	1110001J03Rik	Prolif I
2.68e-35	0.737333	0.344	0.215	4.44e-31	Cacybp	Prolif I
3.12e-35	0.856547	0.264	0.15	5.17e-31	Timm17b	Prolif I
3.48e-35	0.547019	0.806	0.748	5.77e-31	Clic1	Prolif I
3.92e-35	0.796227	0.284	0.165	6.49e-31	Cotl1	Prolif I
1.02e-34	0.481028	0.541	0.383	1.69e-30	Cdk4	Prolif I
1.22e-34	0.816933	0.348	0.224	2.02e-30	Hnrnph2	Prolif I
1.62e-34	0.789187	0.311	0.189	2.69e-30	Tardbp	Prolif I
2e-34	0.273063	0.971	0.917	3.3e-30	Rpl28	Prolif I
5.24e-34	0.841694	0.278	0.163	8.67e-30	Aars	Prolif I
5.47e-34	0.788424	0.304	0.184	9.06e-30	Lrrc59	Prolif I
5.65e-34	0.723065	0.332	0.207	9.35e-30	Yaf2	Prolif I
5.83e-34	0.81177	0.266	0.153	9.65e-30	Tipin	Prolif I
6.83e-34	0.761198	0.325	0.203	1.13e-29	Actl6a	Prolif I
7.56e-34	0.666713	0.438	0.307	1.25e-29	Ddost	Prolif I
7.74e-34	0.362197	0.803	0.666	1.28e-29	Sec61g	Prolif I
8.21e-34	0.458596	0.946	0.93	1.36e-29	Actg1	Prolif I
1.46e-33	0.516753	0.514	0.366	2.42e-29	Ube2i	Prolif I
1.94e-33	0.64482	0.4	0.265	3.21e-29	Khdrbs1	Prolif I
2.05e-33	0.497153	0.604	0.456	3.39e-29	Ncl	Prolif I
2.35e-33	0.589135	0.452	0.312	3.89e-29	Cfl2	Prolif I
4.4e-33	0.791862	0.326	0.205	7.28e-29	Idh3g	Prolif I
6.54e-33	0.405512	0.899	0.848	1.08e-28	Cfl1	Prolif I
9.12e-33	0.79546	0.386	0.261	1.51e-28	Atf4	Prolif I
9.77e-33	0.534474	0.771	0.697	1.62e-28	Hnrnpk	Prolif I
1.04e-32	0.731732	0.346	0.222	1.72e-28	Nsmce4a	Prolif I
1.21e-32	0.769877	0.336	0.216	2e-28	Ipo11	Prolif I
1.24e-32	0.83352	0.578	0.496	2.06e-28	Serinc3	Prolif I
2.35e-32	0.731661	0.301	0.183	3.89e-28	Eif1ax	Prolif I
2.67e-32	0.562679	0.514	0.376	4.41e-28	Metap2	Prolif I
3.29e-32	0.792507	0.269	0.157	5.44e-28	Rnf4	Prolif I
5.45e-32	0.596505	0.518	0.381	9.02e-28	Canx	Prolif I
1.13e-31	0.379879	0.831	0.736	1.88e-27	Cox8a	Prolif I
1.21e-31	0.592792	0.5	0.365	2e-27	Vdac3	Prolif I
1.24e-31	0.538446	0.45	0.308	2.05e-27	Ywhaz	Prolif I
1.46e-31	0.711147	0.395	0.269	2.42e-27	Elavl1	Prolif I
1.56e-31	0.715533	0.367	0.243	2.58e-27	Mdh1	Prolif I
1.96e-31	0.704906	0.326	0.206	3.25e-27	Rnps1	Prolif I
1.98e-31	0.722918	0.324	0.204	3.28e-27	Glrx5	Prolif I
2.16e-31	0.720792	0.355	0.235	3.57e-27	Pcmt1	Prolif I
2.55e-31	0.435164	0.619	0.475	4.22e-27	Rdx	Prolif I
3.08e-31	0.51253	0.676	0.57	5.1e-27	Snrpb	Prolif I
3.32e-31	0.68744	0.324	0.203	5.5e-27	Btf3l4	Prolif I
7.38e-31	0.393642	0.866	0.803	1.22e-26	Oaz1	Prolif I
7.56e-31	0.496299	0.537	0.393	1.25e-26	Ssr2	Prolif I
1.29e-30	0.811781	0.253	0.147	2.14e-26	Cnot6	Prolif I
1.37e-30	0.785184	0.308	0.194	2.27e-26	Akr1b3	Prolif I
1.98e-30	0.820398	0.251	0.147	3.27e-26	Snrnp40	Prolif I
1.98e-30	0.578429	0.5	0.374	3.29e-26	Sptssa	Prolif I
2.65e-30	0.597926	0.727	0.683	4.4e-26	S100a10	Prolif I
3.51e-30	0.619511	0.4	0.273	5.82e-26	Mrpl30	Prolif I
4.01e-30	0.685393	0.331	0.213	6.64e-26	Stt3a	Prolif I
5.6e-30	0.576063	0.392	0.261	9.28e-26	P4hb	Prolif I
6.32e-30	0.766842	0.282	0.173	1.05e-25	Cyth2	Prolif I
1.02e-29	0.426294	0.628	0.488	1.7e-25	Atp5k	Prolif I
1.19e-29	0.808994	0.251	0.148	1.98e-25	l7Rn6	Prolif I
1.27e-29	0.759676	0.276	0.168	2.11e-25	Sf1	Prolif I
1.82e-29	0.468748	0.55	0.408	3.02e-25	Cycs	Prolif I
2.36e-29	0.796043	0.256	0.153	3.9e-25	Fam204a	Prolif I
2.9e-29	0.508835	0.65	0.532	4.8e-25	Tmed2	Prolif I
3.86e-29	0.77123	0.25	0.147	6.39e-25	Nudt5	Prolif I
4.72e-29	0.751725	0.276	0.168	7.82e-25	Dhx15	Prolif I
4.75e-29	0.524164	0.513	0.381	7.86e-25	Mlf2	Prolif I
6.66e-29	0.532455	0.52	0.387	1.1e-24	Ssb	Prolif I
7.22e-29	0.7033	0.408	0.292	1.2e-24	Rassf1	Prolif I
7.23e-29	0.555827	0.561	0.444	1.2e-24	Rheb	Prolif I
7.33e-29	0.685501	0.36	0.242	1.21e-24	Impdh2	Prolif I
8.42e-29	0.621427	0.365	0.244	1.39e-24	Ube2k	Prolif I
9.37e-29	0.562	0.415	0.284	1.55e-24	Zcrb1	Prolif I
9.68e-29	0.90023	0.261	0.159	1.6e-24	Gtpbp2	Prolif I
1.07e-28	0.745292	0.283	0.176	1.78e-24	Stk11	Prolif I
2.28e-28	0.820567	0.251	0.15	3.78e-24	Vmp1	Prolif I
2.42e-28	0.754898	0.268	0.163	4.01e-24	Hnrnpul2	Prolif I
3.05e-28	0.360194	0.834	0.731	5.05e-24	Sumo2	Prolif I
4.37e-28	0.601542	0.454	0.331	7.23e-24	Mrps14	Prolif I
4.66e-28	0.670106	0.33	0.216	7.71e-24	Ddb1	Prolif I
4.73e-28	0.455026	0.67	0.545	7.84e-24	Eif4g2	Prolif I
7.45e-28	0.649926	0.313	0.2	1.23e-23	Trappc1	Prolif I
7.99e-28	0.456486	0.368	0.242	1.32e-23	Fxyd6	Prolif I
8.28e-28	0.530149	0.44	0.31	1.37e-23	Tmem167	Prolif I
8.64e-28	0.630299	0.368	0.249	1.43e-23	Mettl9	Prolif I
9.8e-28	0.464093	0.587	0.456	1.62e-23	Atp5f1	Prolif I
1.04e-27	0.585889	0.366	0.244	1.72e-23	H2afy	Prolif I
1.28e-27	0.394859	0.707	0.566	2.11e-23	Serbp1	Prolif I
1.51e-27	0.665258	0.293	0.184	2.5e-23	Mbd3	Prolif I
1.57e-27	0.666632	0.345	0.229	2.59e-23	Tcea1	Prolif I
1.59e-27	0.799847	0.253	0.153	2.63e-23	Dnajc10	Prolif I
2.1e-27	0.72212	0.311	0.202	3.48e-23	Pfdn4	Prolif I
3.08e-27	0.659889	0.365	0.251	5.1e-23	Cnih4	Prolif I
3.43e-27	0.649944	0.34	0.224	5.69e-23	Magoh	Prolif I
3.69e-27	0.546666	0.695	0.654	6.11e-23	Hnrnpf	Prolif I
4.12e-27	0.69003	0.303	0.195	6.82e-23	Zranb2	Prolif I
4.13e-27	0.546273	0.409	0.282	6.84e-23	Snrpb2	Prolif I
5.59e-27	0.810328	0.274	0.173	9.26e-23	Hsd17b12	Prolif I
6.53e-27	0.482299	0.688	0.606	1.08e-22	Ywhaq	Prolif I
6.98e-27	0.62036	0.308	0.197	1.16e-22	Chtop	Prolif I
7.3e-27	0.747934	0.295	0.19	1.21e-22	Smc3	Prolif I
8.72e-27	0.551429	0.447	0.322	1.44e-22	Ube2l3	Prolif I
1.14e-26	0.718186	0.254	0.154	1.89e-22	Stip1	Prolif I
1.35e-26	0.592612	0.397	0.278	2.24e-22	Papola	Prolif I
2.31e-26	0.736459	0.271	0.17	3.83e-22	Sgce	Prolif I
2.97e-26	0.569405	0.344	0.227	4.91e-22	Ptp4a1	Prolif I
3.32e-26	0.741273	0.271	0.17	5.5e-22	Cnot6l	Prolif I
4.62e-26	0.463456	0.722	0.632	7.65e-22	Ube2d3	Prolif I
5.37e-26	0.507977	0.461	0.336	8.89e-22	Psmb7	Prolif I
6.23e-26	0.649823	0.338	0.228	1.03e-21	Thrap3	Prolif I
9.71e-26	0.624173	0.36	0.247	1.61e-21	Tpd52l2	Prolif I
9.99e-26	0.535379	0.411	0.29	1.65e-21	Ptges3	Prolif I
1.02e-25	0.497461	0.5	0.371	1.68e-21	St13	Prolif I
1.04e-25	0.587527	0.349	0.234	1.73e-21	Mrpl18	Prolif I
1.11e-25	0.525223	0.441	0.318	1.83e-21	Slirp	Prolif I
1.17e-25	0.588092	0.36	0.245	1.93e-21	Strap	Prolif I
1.24e-25	0.796451	0.256	0.159	2.05e-21	Zfp91	Prolif I
1.48e-25	0.672227	0.324	0.216	2.45e-21	Ergic2	Prolif I
1.54e-25	0.50384	0.694	0.632	2.55e-21	Tpm3	Prolif I
1.55e-25	0.4603	0.552	0.424	2.56e-21	Paip2	Prolif I
1.77e-25	0.599656	0.319	0.209	2.93e-21	Drap1	Prolif I
1.85e-25	0.491888	0.43	0.303	3.07e-21	Snrpd3	Prolif I
2.18e-25	0.559635	0.427	0.31	3.61e-21	Sarnp	Prolif I
2.83e-25	0.416078	0.365	0.247	4.69e-21	Id2	Prolif I
3.06e-25	0.648048	0.308	0.202	5.06e-21	Acp1	Prolif I
3.7e-25	0.552208	0.42	0.3	6.12e-21	Mrpl42	Prolif I
4.41e-25	0.301555	0.891	0.828	7.29e-21	H3f3a	Prolif I
4.52e-25	0.630454	0.312	0.205	7.48e-21	Ube2a	Prolif I
4.78e-25	0.705284	0.352	0.245	7.91e-21	Arl2bp	Prolif I
6.08e-25	0.539143	0.383	0.265	1.01e-20	2810428I15Rik	Prolif I
6.17e-25	0.455616	0.528	0.401	1.02e-20	Ndufa5	Prolif I
6.61e-25	0.607931	0.386	0.273	1.09e-20	Carhsp1	Prolif I
7.55e-25	0.472816	0.437	0.311	1.25e-20	Sf3b5	Prolif I
9.08e-25	0.543531	0.387	0.27	1.5e-20	Cdv3	Prolif I
1.01e-24	0.701627	0.292	0.19	1.67e-20	Atp6ap2	Prolif I
1.03e-24	1.05248	0.363	0.281	1.71e-20	H2-Q6	Prolif I
2.52e-24	0.496126	0.412	0.29	4.18e-20	Ube2e3	Prolif I
2.56e-24	0.566811	0.39	0.278	4.24e-20	Txnl1	Prolif I
3.12e-24	0.701525	0.255	0.159	5.16e-20	Lyar	Prolif I
4.28e-24	0.568705	0.337	0.227	7.09e-20	Hdac2	Prolif I
4.63e-24	0.556676	0.35	0.238	7.67e-20	Pin1	Prolif I
5.23e-24	0.480643	0.503	0.384	8.66e-20	Rbm8a	Prolif I
6.36e-24	0.563779	0.338	0.228	1.05e-19	Phf5a	Prolif I
7.26e-24	0.513099	0.452	0.334	1.2e-19	Sdhb	Prolif I
8.2e-24	0.431551	0.508	0.383	1.36e-19	2002-09-01	Prolif I
1.06e-23	0.441479	0.458	0.332	1.75e-19	1110004F10Rik	Prolif I
1.07e-23	0.650678	0.268	0.17	1.77e-19	Rbmxl1	Prolif I
1.25e-23	0.606603	0.313	0.209	2.07e-19	Cggbp1	Prolif I
1.35e-23	0.470396	0.512	0.39	2.24e-19	Srp9	Prolif I
1.42e-23	0.549667	0.602	0.519	2.35e-19	Hspa5	Prolif I
1.47e-23	0.639553	0.321	0.217	2.44e-19	0610010K14Rik	Prolif I
2.43e-23	0.702935	0.251	0.158	4.02e-19	Cpsf6	Prolif I
2.89e-23	0.440641	0.733	0.679	4.79e-19	Gnb2	Prolif I
2.9e-23	0.451298	0.552	0.437	4.8e-19	Ndufb8	Prolif I
3.13e-23	0.571801	0.347	0.239	5.18e-19	Tmed7	Prolif I
3.23e-23	0.470604	0.515	0.401	5.35e-19	Ube2n	Prolif I
5.49e-23	0.517211	0.461	0.348	9.09e-19	Polr2m	Prolif I
7.23e-23	0.304176	0.761	0.627	1.2e-18	Rpl22l1	Prolif I
8.58e-23	0.578525	0.411	0.303	1.42e-18	Hnrnpl	Prolif I
1.71e-22	0.714186	0.261	0.168	2.83e-18	Laptm4b	Prolif I
2e-22	0.41358	0.569	0.447	3.32e-18	Tomm20	Prolif I
2.35e-22	0.403297	0.43	0.306	3.89e-18	H2afj	Prolif I
2.53e-22	0.360977	0.648	0.527	4.19e-18	Minos1	Prolif I
4.13e-22	0.613731	0.281	0.185	6.83e-18	Tia1	Prolif I
6.43e-22	0.675296	0.272	0.179	1.07e-17	Nop56	Prolif I
8.16e-22	0.390308	0.581	0.461	1.35e-17	Ndufb11	Prolif I
9.25e-22	0.585694	0.356	0.254	1.53e-17	Psmc6	Prolif I
1.06e-21	0.447126	0.5	0.386	1.76e-17	Top1	Prolif I
1.55e-21	0.624393	0.272	0.178	2.57e-17	Rbm17	Prolif I
1.58e-21	0.578043	0.291	0.194	2.61e-17	Elof1	Prolif I
1.61e-21	0.491555	0.366	0.257	2.67e-17	Smim7	Prolif I
1.8e-21	0.418251	0.759	0.676	2.97e-17	Eif4a1	Prolif I
1.94e-21	0.481159	0.47	0.357	3.21e-17	Bzw1	Prolif I
2.41e-21	0.428505	0.458	0.341	3.99e-17	Fubp1	Prolif I
2.5e-21	0.46613	0.474	0.361	4.13e-17	Eif4h	Prolif I
2.75e-21	0.569519	0.316	0.216	4.56e-17	Lsm14a	Prolif I
2.87e-21	0.487523	0.529	0.415	4.76e-17	Mif	Prolif I
3.14e-21	0.406562	0.428	0.308	5.21e-17	Gm9844	Prolif I
3.54e-21	0.584419	0.298	0.201	5.86e-17	Mrps17	Prolif I
5.73e-21	0.485108	0.403	0.293	9.5e-17	Pgam1	Prolif I
6.09e-21	0.349149	0.785	0.716	1.01e-16	Morf4l1	Prolif I
6.56e-21	0.496857	0.363	0.256	1.09e-16	Srsf10	Prolif I
7.06e-21	0.346108	0.54	0.411	1.17e-16	Ndufc1	Prolif I
8.72e-21	0.575226	0.305	0.208	1.44e-16	Babam1	Prolif I
9.26e-21	0.616019	0.255	0.165	1.53e-16	Mcrs1	Prolif I
1.04e-20	0.638373	0.251	0.162	1.72e-16	Mlec	Prolif I
1.15e-20	0.555586	0.25	0.16	1.91e-16	Flna	Prolif I
1.36e-20	0.581567	0.303	0.206	2.25e-16	Smarca5	Prolif I
1.59e-20	0.593332	0.251	0.162	2.64e-16	Nmt1	Prolif I
1.73e-20	0.46835	0.378	0.271	2.87e-16	Pkig	Prolif I
1.97e-20	0.359799	0.533	0.413	3.26e-16	Tmem258	Prolif I
2.59e-20	0.396732	0.497	0.376	4.29e-16	Ndufa12	Prolif I
3.24e-20	0.363582	0.588	0.47	5.37e-16	Psmb6	Prolif I
4.3e-20	0.579929	0.28	0.186	7.12e-16	Chd4	Prolif I
4.7e-20	0.409516	0.562	0.453	7.78e-16	Ap2m1	Prolif I
5.33e-20	0.424969	0.457	0.344	8.83e-16	Ostc	Prolif I
5.35e-20	0.460369	0.436	0.326	8.86e-16	Stub1	Prolif I
6.69e-20	0.531146	0.322	0.224	1.11e-15	Ccdc124	Prolif I
8.03e-20	0.516429	0.355	0.254	1.33e-15	1110008F13Rik	Prolif I
8.92e-20	0.406993	0.5	0.385	1.48e-15	Anapc11	Prolif I
9.45e-20	0.915694	0.441	0.385	1.56e-15	H2-Q4	Prolif I
9.89e-20	0.610244	0.259	0.171	1.64e-15	Ngdn	Prolif I
1.02e-19	0.494589	0.43	0.327	1.69e-15	Foxp1	Prolif I
1.07e-19	0.598839	0.258	0.169	1.77e-15	Cd164	Prolif I
1.15e-19	0.374379	0.516	0.399	1.91e-15	Ube2d2a	Prolif I
1.56e-19	0.459448	0.524	0.415	2.58e-15	Dbi	Prolif I
1.62e-19	0.655954	0.293	0.203	2.69e-15	Pak1ip1	Prolif I
1.86e-19	0.346023	0.628	0.525	3.08e-15	Ppic	Prolif I
2.17e-19	0.644081	0.26	0.174	3.6e-15	Ccdc28b	Prolif I
2.44e-19	0.542159	0.31	0.215	4.03e-15	Pdia4	Prolif I
2.74e-19	0.636763	0.315	0.223	4.53e-15	N4bp3	Prolif I
2.9e-19	0.442576	0.422	0.315	4.81e-15	Gemin7	Prolif I
3.07e-19	0.318829	0.717	0.618	5.08e-15	Rps27l	Prolif I
3.11e-19	0.332078	0.674	0.571	5.15e-15	Mrfap1	Prolif I
3.22e-19	0.568037	0.286	0.195	5.34e-15	Znrd1	Prolif I
4.02e-19	0.281475	0.697	0.577	6.66e-15	Uqcr10	Prolif I
5.28e-19	0.639592	0.253	0.168	8.74e-15	Tbpl1	Prolif I
5.68e-19	0.659098	0.284	0.196	9.41e-15	Nars	Prolif I
7.44e-19	0.426522	0.731	0.676	1.23e-14	Atp5b	Prolif I
8.08e-19	0.42629	0.395	0.289	1.34e-14	Prmt1	Prolif I
8.88e-19	0.527793	0.317	0.223	1.47e-14	Cox20	Prolif I
1.02e-18	0.459054	0.376	0.273	1.69e-14	Nsa2	Prolif I
1.04e-18	0.326302	0.568	0.446	1.72e-14	Pcbp1	Prolif I
1.1e-18	0.272817	0.854	0.782	1.83e-14	Naca	Prolif I
1.22e-18	0.509296	0.298	0.205	2.01e-14	Gng12	Prolif I
1.27e-18	0.607781	0.259	0.174	2.1e-14	Prkcsh	Prolif I
1.74e-18	0.609994	0.266	0.179	2.89e-14	Wbp2	Prolif I
1.85e-18	0.582506	0.271	0.185	3.07e-14	Cops5	Prolif I
1.86e-18	0.475932	0.686	0.634	3.08e-14	Anxa2	Prolif I
2.51e-18	0.757988	0.303	0.22	4.16e-14	Apobec3	Prolif I
2.92e-18	0.476845	0.373	0.274	4.83e-14	Hnrnpr	Prolif I
3.08e-18	0.632048	0.26	0.176	5.1e-14	Smarcb1	Prolif I
3.25e-18	0.351336	0.533	0.421	5.38e-14	Rnf7	Prolif I
4.09e-18	0.490718	0.32	0.225	6.77e-14	Serp1	Prolif I
4.14e-18	0.351873	0.507	0.391	6.85e-14	Ier3ip1	Prolif I
4.17e-18	0.494633	0.352	0.254	6.91e-14	Zyx	Prolif I
4.65e-18	0.529279	0.303	0.212	7.7e-14	Utp11l	Prolif I
7.62e-18	0.422864	0.42	0.318	1.26e-13	Ndufv2	Prolif I
9.83e-18	0.315721	0.609	0.496	1.63e-13	Arpp19	Prolif I
1.25e-17	0.504721	0.344	0.249	2.07e-13	Pkn2	Prolif I
1.26e-17	0.614291	0.254	0.172	2.08e-13	Map2k3	Prolif I
1.48e-17	0.354731	0.502	0.393	2.45e-13	Ap2s1	Prolif I
1.56e-17	0.437512	0.415	0.313	2.58e-13	Bag1	Prolif I
1.71e-17	0.524089	0.273	0.186	2.84e-13	Srsf9	Prolif I
1.82e-17	0.568245	0.28	0.194	3.02e-13	Immp1l	Prolif I
1.87e-17	0.385332	0.603	0.509	3.1e-13	2010107E04Rik	Prolif I
1.9e-17	0.593843	0.281	0.196	3.15e-13	Gpbp1	Prolif I
2.08e-17	0.437373	0.662	0.616	3.44e-13	Itgb1	Prolif I
3.22e-17	0.504828	0.391	0.3	5.34e-13	Zfp207	Prolif I
3.82e-17	0.431742	0.453	0.356	6.32e-13	Cct4	Prolif I
4.53e-17	0.64492	0.308	0.226	7.5e-13	Smc6	Prolif I
5.17e-17	0.605564	0.253	0.173	8.57e-13	Rbm22	Prolif I
6.19e-17	0.476304	0.381	0.288	1.02e-12	Cct8	Prolif I
9.54e-17	0.572755	0.271	0.189	1.58e-12	Chchd3	Prolif I
1.04e-16	0.433795	0.353	0.258	1.72e-12	Knop1	Prolif I
1.16e-16	0.529369	0.257	0.175	1.93e-12	Bcl7c	Prolif I
1.25e-16	0.598173	0.264	0.183	2.07e-12	Rock2	Prolif I
1.3e-16	0.489584	0.319	0.229	2.15e-12	Caprin1	Prolif I
1.42e-16	0.506092	0.286	0.2	2.35e-12	Dph3	Prolif I
2.01e-16	0.500556	0.368	0.28	3.34e-12	Cyc1	Prolif I
2.19e-16	0.439614	0.343	0.25	3.62e-12	Mtch2	Prolif I
2.4e-16	0.609637	0.261	0.182	3.97e-12	Mesdc2	Prolif I
2.43e-16	0.345628	0.565	0.466	4.02e-12	2700060E02Rik	Prolif I
2.7e-16	0.333437	0.488	0.382	4.47e-12	Atp5g3	Prolif I
2.8e-16	0.59457	0.321	0.238	4.64e-12	Slbp	Prolif I
2.92e-16	0.425455	0.4	0.304	4.83e-12	Emg1	Prolif I
3.04e-16	0.545636	0.336	0.25	5.04e-12	Arpc5l	Prolif I
3.2e-16	0.358998	0.552	0.451	5.3e-12	Csnk1a1	Prolif I
3.57e-16	0.268703	0.802	0.8	5.92e-12	Fabp5	Prolif I
4.29e-16	0.788782	0.36	0.289	7.1e-12	H2-Q7	Prolif I
5.04e-16	0.389626	0.44	0.343	8.34e-12	Psma6	Prolif I
6.46e-16	0.428117	0.402	0.307	1.07e-11	Ptp4a2	Prolif I
6.53e-16	0.532601	0.271	0.19	1.08e-11	4921524J17Rik	Prolif I
6.83e-16	0.399216	0.329	0.237	1.13e-11	Ptov1	Prolif I
7.2e-16	0.429871	0.463	0.375	1.19e-11	Cct7	Prolif I
7.22e-16	0.306178	0.719	0.634	1.2e-11	Eif5a	Prolif I
8.3e-16	0.581694	0.271	0.191	1.37e-11	Bak1	Prolif I
8.51e-16	0.380586	0.449	0.35	1.41e-11	Psmb4	Prolif I
1.07e-15	0.440401	0.292	0.205	1.77e-11	Map1b	Prolif I
1.19e-15	0.435136	0.429	0.338	1.97e-11	Ppp1cb	Prolif I
1.65e-15	0.499843	0.32	0.235	2.74e-11	Psmd13	Prolif I
1.82e-15	0.531653	0.252	0.174	3.01e-11	Mrpl21	Prolif I
1.86e-15	0.527933	0.266	0.187	3.08e-11	Pum2	Prolif I
2.64e-15	0.536136	0.253	0.175	4.38e-11	Etfa	Prolif I
2.67e-15	0.337167	0.553	0.454	4.42e-11	Spcs1	Prolif I
2.72e-15	0.471061	0.371	0.285	4.51e-11	Trp53	Prolif I
2.74e-15	0.369783	0.506	0.413	4.54e-11	Arpc4	Prolif I
3.25e-15	0.366555	0.463	0.366	5.38e-11	Tomm22	Prolif I
3.27e-15	0.355394	0.632	0.544	5.42e-11	Uqcrq	Prolif I
3.94e-15	0.454015	0.266	0.186	6.53e-11	Camta1	Prolif I
4.06e-15	0.489295	0.293	0.211	6.73e-11	Pa2g4	Prolif I
4.73e-15	0.461965	0.391	0.305	7.83e-11	Bud31	Prolif I
4.89e-15	0.417968	0.442	0.352	8.09e-11	Smagp	Prolif I
5.13e-15	0.528662	0.33	0.247	8.5e-11	Tcf3	Prolif I
5.15e-15	0.481189	0.296	0.215	8.53e-11	Cops8	Prolif I
5.3e-15	0.407632	0.477	0.39	8.78e-11	Reep5	Prolif I
5.63e-15	0.385243	0.434	0.338	9.32e-11	Cetn3	Prolif I
5.7e-15	0.382375	0.477	0.385	9.44e-11	Vdac2	Prolif I
6.62e-15	0.491034	0.274	0.194	1.1e-10	Drg1	Prolif I
6.93e-15	0.49311	0.292	0.21	1.15e-10	Zmat2	Prolif I
8.3e-15	0.476768	0.294	0.212	1.37e-10	Pafah1b2	Prolif I
8.43e-15	0.472995	0.38	0.294	1.4e-10	Slc29a1	Prolif I
1.01e-14	0.515029	0.255	0.178	1.67e-10	Phip	Prolif I
1.31e-14	0.406211	0.682	0.623	2.16e-10	Dnaja1	Prolif I
1.45e-14	0.479092	0.25	0.173	2.39e-10	Pam16	Prolif I
1.52e-14	0.407627	0.397	0.308	2.52e-10	Rnf187	Prolif I
1.73e-14	0.365125	0.704	0.652	2.86e-10	Arpc2	Prolif I
1.87e-14	0.435385	0.341	0.256	3.09e-10	Bcas2	Prolif I
1.87e-14	0.469694	0.277	0.197	3.1e-10	Ccni	Prolif I
1.89e-14	0.670916	0.323	0.245	3.14e-10	Apold1	Prolif I
1.93e-14	0.275459	0.674	0.582	3.2e-10	Usmg5	Prolif I
2.15e-14	0.404971	0.542	0.467	3.56e-10	Wasf2	Prolif I
2.3e-14	0.459626	0.326	0.243	3.82e-10	Eif3l	Prolif I
2.73e-14	0.41091	0.396	0.309	4.52e-10	Sf3b6	Prolif I
2.97e-14	0.326711	0.597	0.508	4.91e-10	Cox5a	Prolif I
3.22e-14	0.452688	0.263	0.185	5.33e-10	Capza1	Prolif I
3.87e-14	0.313334	0.702	0.631	6.4e-10	Arf5	Prolif I
4.46e-14	0.351014	0.435	0.341	7.39e-10	Eif3m	Prolif I
4.75e-14	0.373975	0.405	0.313	7.86e-10	Pfdn1	Prolif I
5.39e-14	0.328353	0.502	0.403	8.92e-10	Nhp2l1	Prolif I
5.84e-14	0.461523	0.368	0.288	9.67e-10	Tmed5	Prolif I
5.91e-14	0.469605	0.267	0.19	9.79e-10	Fam133b	Prolif I
6.12e-14	0.489171	0.256	0.182	1.01e-09	Erdr1	Prolif I
6.39e-14	0.462309	0.276	0.198	1.06e-09	mt-Atp8	Prolif I
6.81e-14	0.492397	0.267	0.191	1.13e-09	Mrpl28	Prolif I
6.83e-14	0.49057	0.342	0.263	1.13e-09	Rbbp4	Prolif I
6.95e-14	0.455711	0.257	0.181	1.15e-09	Yipf5	Prolif I
7.25e-14	0.368306	0.407	0.316	1.2e-09	Gtf2a2	Prolif I
7.45e-14	0.461792	0.291	0.213	1.23e-09	Apoa1bp	Prolif I
7.87e-14	0.455291	0.295	0.216	1.3e-09	Snrnp70	Prolif I
7.87e-14	0.324696	0.458	0.363	1.3e-09	Cct5	Prolif I
8.56e-14	0.378453	0.426	0.334	1.42e-09	Rsrc2	Prolif I
1.27e-13	0.463551	0.275	0.198	2.1e-09	Ythdc1	Prolif I
1.35e-13	0.478645	0.288	0.212	2.24e-09	Pbrm1	Prolif I
1.37e-13	0.528923	0.26	0.187	2.27e-09	Eif2s1	Prolif I
1.39e-13	0.355138	0.462	0.374	2.3e-09	Psmc3	Prolif I
1.56e-13	0.356736	0.41	0.32	2.59e-09	C1d	Prolif I
1.88e-13	0.300577	0.58	0.486	3.11e-09	Ndufb7	Prolif I
2.08e-13	0.446351	0.305	0.226	3.44e-09	Acin1	Prolif I
2.32e-13	0.352037	0.361	0.274	3.85e-09	Ppig	Prolif I
2.44e-13	0.392984	0.385	0.301	4.04e-09	Calu	Prolif I
2.63e-13	0.355038	0.417	0.328	4.35e-09	Ctbp1	Prolif I
2.64e-13	0.355091	0.345	0.259	4.37e-09	Pxdn	Prolif I
2.93e-13	0.353951	0.406	0.318	4.85e-09	Gtf2h5	Prolif I
3.04e-13	0.366103	0.584	0.519	5.04e-09	Sdcbp	Prolif I
3.29e-13	0.316522	0.497	0.404	5.44e-09	Dnajc8	Prolif I
3.7e-13	0.341433	0.583	0.498	6.13e-09	Sumo1	Prolif I
3.72e-13	0.369705	0.361	0.276	6.15e-09	Dcun1d5	Prolif I
3.8e-13	0.311633	0.424	0.333	6.29e-09	Nme1	Prolif I
4.01e-13	0.504796	0.257	0.185	6.64e-09	Acadl	Prolif I
4.18e-13	0.478602	0.262	0.189	6.92e-09	Mocs2	Prolif I
4.7e-13	0.443442	0.321	0.243	7.78e-09	Yif1b	Prolif I
4.76e-13	0.271766	0.522	0.418	7.88e-09	Mrpl33	Prolif I
6.3e-13	0.358287	0.371	0.285	1.04e-08	Csnk2b	Prolif I
6.75e-13	0.450907	0.278	0.204	1.12e-08	Mrps16	Prolif I
7.03e-13	0.39667	0.632	0.61	1.16e-08	Cd9	Prolif I
7.63e-13	0.46315	0.273	0.199	1.26e-08	Lsm7	Prolif I
9.03e-13	0.354899	0.422	0.336	1.49e-08	Dync1i2	Prolif I
9.51e-13	0.459554	0.28	0.206	1.57e-08	Scaf11	Prolif I
9.65e-13	0.398201	0.325	0.245	1.6e-08	Chic2	Prolif I
9.75e-13	0.275965	0.549	0.453	1.61e-08	Ndufb9	Prolif I
9.86e-13	0.261551	0.612	0.512	1.63e-08	Tbca	Prolif I
9.94e-13	0.344855	0.549	0.478	1.65e-08	Capza2	Prolif I
1.03e-12	0.407859	0.298	0.22	1.7e-08	Zc3h15	Prolif I
1.04e-12	0.452426	0.336	0.258	1.72e-08	Idh2	Prolif I
1.21e-12	0.329125	0.457	0.365	2.01e-08	Eif5	Prolif I
1.24e-12	0.455239	0.293	0.218	2.05e-08	Prpf40a	Prolif I
1.32e-12	0.270451	0.665	0.595	2.18e-08	Snx3	Prolif I
1.39e-12	0.424491	0.276	0.202	2.3e-08	Taf10	Prolif I
1.46e-12	0.40204	0.315	0.235	2.41e-08	Llph	Prolif I
1.99e-12	0.435184	0.27	0.196	3.29e-08	Ube2j2	Prolif I
2.7e-12	0.464566	0.282	0.21	4.47e-08	Abcf1	Prolif I
3.07e-12	0.436389	0.704	0.705	5.08e-08	Rhoa	Prolif I
3.26e-12	0.309089	0.804	0.775	5.4e-08	Prdx1	Prolif I
3.35e-12	0.450313	0.253	0.183	5.55e-08	Sec22b	Prolif I
4.14e-12	0.424232	0.277	0.203	6.86e-08	2005-03-01	Prolif I
4.2e-12	0.283068	0.479	0.388	6.95e-08	Ndufs6	Prolif I
[truncated: 7,679 more rows]

## Sheet: Fig. S13F
Fig. S13F. DEGs of all annotated clusters resulting from the analysis of cardiac EC from human embryos
p_val	avg_log2FC	pct.1	pct.2	p_val_adj	gene	cluster
0	2.19439	0.673	0.182	0	KIT	CoEC I
1.65e-278	2.34007	0.567	0.148	3.42e-274	APOD	CoEC I
3.44e-269	1.56875	0.963	0.668	7.13e-265	GYPC	CoEC I
2.94e-262	1.58531	0.903	0.538	6.1e-258	ARHGAP18	CoEC I
1.18e-246	1.8257	0.754	0.317	2.46e-242	LXN	CoEC I
1.5e-198	0.87907	1	1	3.11e-194	TMSB4X	CoEC I
6.13e-198	0.870087	1	0.968	1.27e-193	IGFBP2	CoEC I
3.54e-196	1.42432	0.829	0.458	7.35e-192	GMFG	CoEC I
5.28e-189	1.24403	0.994	0.923	1.1e-184	IL32	CoEC I
5.46e-184	2.09612	0.489	0.154	1.13e-179	ADM	CoEC I
6.34e-183	1.97048	0.654	0.291	1.32e-178	ODC1	CoEC I
7.43e-179	0.998039	0.997	0.96	1.54e-174	LGALS1	CoEC I
1.16e-176	1.15313	0.897	0.562	2.4e-172	MYO1B	CoEC I
3.93e-166	1.49016	0.732	0.377	8.16e-162	HOMER3	CoEC I
3.56e-164	0.744813	0.998	0.97	7.38e-160	MARCKS	CoEC I
3.96e-163	1.53055	0.653	0.288	8.21e-159	OIT3	CoEC I
2.64e-160	1.24099	0.841	0.566	5.49e-156	SH3BP5	CoEC I
4.57e-157	1.4544	0.66	0.298	9.47e-153	RCSD1	CoEC I
1.25e-155	1.41187	0.75	0.415	2.6e-151	SMAD1	CoEC I
3.07e-152	1.79459	0.484	0.171	6.37e-148	CLEC2B	CoEC I
5.82e-152	1.04753	0.936	0.729	1.21e-147	LAMA4	CoEC I
1.47e-150	1.75485	0.517	0.197	3.05e-146	PGF	CoEC I
4.1e-147	1.31612	0.728	0.381	8.51e-143	TNFAIP8L1	CoEC I
2.78e-145	2.04632	0.365	0.103	5.76e-141	TESC	CoEC I
4.87e-145	1.0673	0.861	0.57	1.01e-140	CTNNBIP1	CoEC I
5.04e-142	1.83961	0.472	0.171	1.05e-137	LY6H	CoEC I
6.92e-140	0.5306	1	1	1.44e-135	ACTB	CoEC I
1.03e-134	1.86327	0.35	0.099	2.13e-130	RGS20	CoEC I				1
3.66e-131	1.24647	0.623	0.284	7.6e-127	ARHGEF28	CoEC I
7.88e-130	0.935464	0.964	0.872	1.63e-125	LDHB	CoEC I
3.7e-129	0.682578	0.999	0.974	7.67e-125	GNG11	CoEC I
2.43e-128	1.78681	0.396	0.13	5.04e-124	ANGPT2	CoEC I
4.45e-128	0.681011	1	0.982	9.23e-124	MYL12A	CoEC I
1.1e-126	0.868488	0.923	0.641	2.29e-122	TM4SF18	CoEC I
3.42e-126	1.39894	0.622	0.301	7.09e-122	C1QTNF9	CoEC I
6.28e-124	1.32582	0.667	0.35	1.3e-119	PHLDA1	CoEC I
1.59e-122	1.0927	0.687	0.35	3.31e-118	CDH13	CoEC I
1.33e-121	1.97665	0.287	0.074	2.76e-117	FAM129A	CoEC I
4.05e-121	1.39765	0.52	0.218	8.4e-117	GNG2	CoEC I
6e-121	0.509182	1	1	1.24e-116	ACTG1	CoEC I
5.36e-119	0.985737	0.896	0.634	1.11e-114	RFLNB	CoEC I
6.22e-115	1.36308	0.483	0.194	1.29e-110	LIMD1	CoEC I
1.92e-110	1.29536	0.599	0.302	3.98e-106	WFS1	CoEC I
2.94e-109	0.976851	0.738	0.406	6.11e-105	MXRA5	CoEC I
5.59e-109	1.63054	0.392	0.143	1.16e-104	UBTD1	CoEC I
2.25e-108	1.25548	0.595	0.287	4.67e-104	NETO2	CoEC I
3.82e-107	0.488111	1	0.951	7.93e-103	COL4A1	CoEC I
7.05e-105	1.83951	0.31	0.096	1.46e-100	FAM49A	CoEC I
2.89e-104	1.42683	0.485	0.212	5.99e-100	CREB3L1	CoEC I
4.56e-103	0.993074	0.908	0.72	9.46e-99	RALA	CoEC I
5.56e-103	0.782769	0.946	0.821	1.15e-98	FSCN1	CoEC I
1.44e-102	0.642035	0.955	0.723	2.99e-98	RGCC	CoEC I
2.42e-101	1.17151	0.697	0.425	5.02e-97	PIM3	CoEC I
2.12e-100	0.727641	0.958	0.869	4.4e-96	AFAP1L1	CoEC I
2.2e-99	0.89703	0.839	0.583	4.56e-95	PCDH12	CoEC I
1.39e-98	0.672926	0.989	0.841	2.88e-94	IGFBP7	CoEC I
1.71e-95	2.0469	0.266	0.079	3.56e-91	C1orf61	CoEC I
1.8e-95	0.556738	1	0.986	3.74e-91	CAV1	CoEC I
4.27e-95	0.544392	1	0.951	8.86e-91	COL4A2	CoEC I
9.37e-95	0.923273	0.732	0.45	1.94e-90	MAGI1	CoEC I
1.07e-94	0.953624	0.722	0.434	2.22e-90	CA4	CoEC I
1.31e-94	2.18819	0.271	0.083	2.71e-90	CTGF	CoEC I
3.73e-94	0.644759	0.999	0.999	7.74e-90	CALM1	CoEC I
1.2e-89	1.61551	0.327	0.117	2.48e-85	IQCA1	CoEC I
6.55e-89	0.946345	0.701	0.414	1.36e-84	CHST15	CoEC I
9.36e-89	1.54502	0.337	0.123	1.94e-84	STC2	CoEC I
1.55e-87	1.24304	0.484	0.223	3.22e-83	OGFRL1	CoEC I
2.05e-83	1.24421	0.434	0.191	4.25e-79	CETP	CoEC I
6.93e-83	1.02474	0.732	0.501	1.44e-78	THY1	CoEC I
3.63e-82	0.448473	0.993	0.943	7.53e-78	SPARCL1	CoEC I
5e-82	1.40043	0.365	0.146	1.04e-77	NR5A2	CoEC I
7.21e-82	1.06041	0.579	0.311	1.5e-77	SPRY4	CoEC I
1.71e-80	0.626975	0.948	0.797	3.55e-76	C1orf54	CoEC I
1.12e-79	1.23071	0.429	0.192	2.33e-75	RASSF2	CoEC I
2.23e-78	1.28818	0.4	0.174	4.62e-74	LURAP1L	CoEC I
4.53e-78	0.640872	0.996	0.984	9.4e-74	PFN1	CoEC I
2.12e-77	0.552409	0.997	0.992	4.4e-73	GNAI2	CoEC I
2.41e-75	0.347134	0.844	0.587	5e-71	CTHRC1	CoEC I
6.79e-74	0.557376	0.989	0.946	1.41e-69	S100A16	CoEC I
9.88e-74	1.39695	0.296	0.109	2.05e-69	ADAM19	CoEC I
1.86e-73	0.865872	0.709	0.463	3.86e-69	ADGRL2	CoEC I
1.52e-72	0.667966	0.909	0.747	3.16e-68	ITGA6	CoEC I
1.52e-72	0.508315	0.991	0.781	3.16e-68	COL15A1	CoEC I
2.72e-72	0.74381	0.803	0.569	5.65e-68	LMO2	CoEC I
1.17e-71	1.52438	0.402	0.193	2.42e-67	DTNBP1	CoEC I
1.22e-71	0.876886	0.566	0.303	2.53e-67	PRRG3	CoEC I
3.35e-70	1.42833	0.261	0.091	6.95e-66	SCHIP1	CoEC I
5.18e-70	1.3768	0.362	0.159	1.08e-65	TNFRSF4	CoEC I
1.82e-69	1.44123	0.352	0.153	3.77e-65	FAM213A	CoEC I
1.99e-69	1.06157	0.45	0.218	4.13e-65	PIK3R6	CoEC I
4.45e-69	1.07267	0.462	0.231	9.23e-65	TMEM255B	CoEC I
6.86e-69	0.580672	0.927	0.733	1.42e-64	NRP2	CoEC I
1.29e-67	0.948043	0.621	0.382	2.68e-63	DOCK4	CoEC I
1.03e-65	1.47551	0.256	0.092	2.13e-61	KBTBD11	CoEC I
1.54e-65	0.802633	0.675	0.433	3.19e-61	PDLIM2	CoEC I
1.75e-65	1.24898	0.379	0.175	3.64e-61	SNAI2	CoEC I
7.31e-65	0.97747	0.524	0.287	1.52e-60	AL445524.1	CoEC I
1.56e-64	1.11991	0.4	0.188	3.24e-60	VAV3	CoEC I
3.09e-64	0.478724	0.997	0.99	6.42e-60	MARCKSL1	CoEC I
1.03e-61	0.895932	0.546	0.308	2.15e-57	ST8SIA4	CoEC I
6.75e-60	0.888193	0.762	0.557	1.4e-55	APLN	CoEC I
1.54e-59	0.873522	0.562	0.33	3.2e-55	FMNL2	CoEC I
4.23e-59	1.20393	0.444	0.242	8.78e-55	TCEAL7	CoEC I
2.57e-58	0.680958	0.635	0.388	5.33e-54	GJA1	CoEC I
8.53e-58	1.13985	0.382	0.187	1.77e-53	PALD1	CoEC I
1.78e-57	0.75141	0.703	0.481	3.68e-53	C11orf96	CoEC I
2.07e-57	0.52673	0.941	0.803	4.28e-53	SEC14L1	CoEC I
1.89e-56	0.88624	0.485	0.262	3.93e-52	DNM3OS	CoEC I
5.22e-56	1.16819	0.436	0.237	1.08e-51	TRIM16	CoEC I
9.71e-56	1.33489	0.254	0.1	2.01e-51	ANGPTL2	CoEC I
1.24e-55	0.921867	0.458	0.246	2.56e-51	SPRY1	CoEC I
1.86e-55	0.777244	0.697	0.487	3.86e-51	EHD4	CoEC I
4.34e-55	0.755706	0.578	0.345	9.01e-51	NAV3	CoEC I
3.19e-54	0.41667	0.989	0.966	6.61e-50	CAV2	CoEC I
2.94e-53	0.584607	0.842	0.641	6.1e-49	VWA1	CoEC I
1.33e-52	0.59125	0.887	0.725	2.77e-48	ROBO4	CoEC I
2.11e-52	0.989149	0.415	0.219	4.38e-48	RGL1	CoEC I
3.02e-52	0.624272	0.828	0.685	6.27e-48	CSRP1	CoEC I
9.54e-52	0.989421	0.427	0.23	1.98e-47	SMCO4	CoEC I
9.85e-52	0.457623	0.964	0.895	2.04e-47	HLA-B	CoEC I
4.26e-51	0.569566	0.786	0.578	8.84e-47	LPAR6	CoEC I
6e-51	0.861297	0.549	0.34	1.25e-46	QPCT	CoEC I
1.12e-50	0.858357	0.308	0.139	2.33e-46	KCNJ2	CoEC I
1.38e-50	0.615023	0.911	0.81	2.85e-46	MCAM	CoEC I
1.94e-50	0.688513	0.889	0.804	4.03e-46	SOX4	CoEC I
2.32e-50	1.03956	0.356	0.176	4.82e-46	TMEM246	CoEC I
2.96e-50	0.614463	0.815	0.638	6.14e-46	ANXA6	CoEC I
3.49e-50	1.15394	0.325	0.153	7.23e-46	TMEM233	CoEC I
5.01e-50	0.931567	0.408	0.215	1.04e-45	DGKD	CoEC I
1.01e-48	0.679841	0.813	0.656	2.1e-44	TP53I11	CoEC I
1.21e-48	0.780614	0.484	0.272	2.52e-44	COTL1	CoEC I
3.95e-48	0.904458	0.547	0.352	8.19e-44	IVNS1ABP	CoEC I
1.63e-47	0.565073	0.821	0.669	3.39e-43	TGFB1I1	CoEC I
2.15e-47	0.588244	0.827	0.653	4.47e-43	DEGS1	CoEC I
3.81e-47	0.994162	0.427	0.24	7.91e-43	RND3	CoEC I
4.4e-47	0.558939	0.796	0.597	9.12e-43	FAM43A	CoEC I
5.02e-47	0.98047	0.349	0.175	1.04e-42	USP31	CoEC I
6.29e-47	0.846145	0.51	0.312	1.3e-42	CYTOR	CoEC I
2.79e-46	0.476992	0.801	0.561	5.79e-42	NEURL1B	CoEC I
4.31e-46	0.432349	0.972	0.879	8.95e-42	KLF6	CoEC I
7.67e-46	0.686588	0.657	0.457	1.59e-41	COLGALT1	CoEC I
2.09e-45	0.502218	0.844	0.672	4.33e-41	MTSS1	CoEC I
2.61e-45	0.39599	0.997	0.983	5.42e-41	RHOC	CoEC I
6.32e-45	1.09426	0.308	0.15	1.31e-40	ST3GAL6	CoEC I
3.84e-44	0.617991	0.563	0.348	7.96e-40	FILIP1	CoEC I
4.08e-44	0.577481	0.787	0.608	8.46e-40	CMTM3	CoEC I
5.86e-44	0.826188	0.507	0.315	1.22e-39	FHL3	CoEC I
6.05e-44	0.784994	0.476	0.278	1.26e-39	SEMA6B	CoEC I
9.63e-44	0.684733	0.594	0.389	2e-39	PHLDB2	CoEC I
1.1e-43	0.708657	0.604	0.414	2.28e-39	BZW2	CoEC I
5.06e-43	0.597773	0.911	0.811	1.05e-38	ENO1	CoEC I
7.98e-43	0.625799	0.868	0.779	1.66e-38	RGS3	CoEC I
1.37e-42	0.706097	0.639	0.444	2.85e-38	BCL6B	CoEC I
3.55e-42	0.511508	0.889	0.79	7.37e-38	CSTB	CoEC I
3.91e-42	0.639541	0.702	0.508	8.12e-38	MRPL14	CoEC I
9.59e-42	1.0025	0.301	0.147	1.99e-37	ARHGEF26	CoEC I
1.28e-41	0.960817	0.387	0.218	2.65e-37	MAPKAPK5-AS1	CoEC I
6.53e-41	0.409338	1	0.998	1.35e-36	CFL1	CoEC I
8.77e-41	1.00532	0.287	0.138	1.82e-36	TNS3	CoEC I
1.62e-40	0.530286	0.881	0.755	3.35e-36	PCDH17	CoEC I
1.73e-40	0.71418	0.67	0.483	3.58e-36	ARHGDIB	CoEC I
1.94e-40	0.792302	0.486	0.306	4.02e-36	RALGDS	CoEC I
3.43e-40	0.673091	0.614	0.423	7.12e-36	SVIP	CoEC I
4.93e-40	0.608226	0.669	0.479	1.02e-35	MTMR12	CoEC I
7e-40	0.364547	0.994	0.98	1.45e-35	FKBP1A	CoEC I
1.25e-39	0.48941	0.763	0.569	2.59e-35	DUSP6	CoEC I
1.76e-39	0.740572	0.501	0.314	3.65e-35	PXDC1	CoEC I
5.46e-39	0.848516	0.368	0.202	1.13e-34	FLT4	CoEC I
5.66e-39	0.395995	0.997	0.966	1.17e-34	SPARC	CoEC I
9.02e-39	0.909139	0.467	0.286	1.87e-34	MADCAM1	CoEC I
4.72e-38	1.10963	0.259	0.124	9.79e-34	BCL2	CoEC I
6.5e-38	0.510046	0.834	0.681	1.35e-33	LOXL2	CoEC I
7.68e-38	0.26563	0.834	0.684	1.59e-33	CCND1	CoEC I
1.62e-37	0.742988	0.554	0.384	3.36e-33	CREM	CoEC I
1.76e-37	0.364893	0.974	0.942	3.65e-33	MYH9	CoEC I
3.66e-37	0.444447	0.959	0.91	7.59e-33	CCDC85B	CoEC I
2.44e-36	0.939691	0.296	0.152	5.06e-32	MIR181A1HG	CoEC I
2.46e-36	0.499866	0.65	0.438	5.11e-32	FGD4	CoEC I
4.27e-36	0.552995	0.789	0.651	8.86e-32	VASP	CoEC I
5.62e-36	0.767279	0.356	0.195	1.17e-31	TCTEX1D1	CoEC I
8.26e-36	0.550724	0.781	0.638	1.71e-31	KITLG	CoEC I
1.45e-35	0.712656	0.578	0.409	3e-31	GALNT1	CoEC I
2.26e-35	0.940117	0.312	0.167	4.68e-31	SPRED2	CoEC I
3.16e-35	0.493023	0.919	0.854	6.56e-31	RBP1	CoEC I
7.73e-35	0.8146	0.347	0.192	1.6e-30	N4BP3	CoEC I
9.15e-35	0.820981	0.428	0.265	1.9e-30	ISOC1	CoEC I
2.59e-34	1.16742	0.382	0.232	5.38e-30	CYR61	CoEC I
2.88e-34	0.721253	0.564	0.396	5.98e-30	CFAP20	CoEC I
3.74e-34	0.728066	0.485	0.317	7.76e-30	GMFB	CoEC I
1e-33	0.432298	0.551	0.354	2.08e-29	CSGALNACT1	CoEC I
1.18e-33	0.880901	0.312	0.167	2.45e-29	TSPAN15	CoEC I
1.32e-33	1.36921	0.335	0.196	2.75e-29	TAGLN	CoEC I
2.22e-33	0.860212	0.399	0.242	4.6e-29	GRPEL2	CoEC I
3.08e-33	0.50115	0.673	0.489	6.39e-29	SOX11	CoEC I
1.96e-32	0.939117	0.261	0.132	4.06e-28	CORO2B	CoEC I
2.75e-32	0.269713	0.993	0.99	5.71e-28	TPM4	CoEC I
3.8e-32	0.524865	0.675	0.505	7.89e-28	HTRA1	CoEC I
4.2e-32	1.04444	0.289	0.157	8.71e-28	KHDRBS3	CoEC I
4.97e-32	0.525998	0.65	0.484	1.03e-27	DPYSL3	CoEC I
6.49e-32	1.0061	0.374	0.227	1.35e-27	TNFSF10	CoEC I
8.17e-32	0.664151	0.488	0.321	1.69e-27	CRMP1	CoEC I
9.76e-32	0.812172	0.362	0.213	2.02e-27	LAYN	CoEC I
1.28e-31	0.727417	0.432	0.274	2.65e-27	FAM96B	CoEC I
1.91e-31	0.67101	0.431	0.268	3.96e-27	LYN	CoEC I
2.46e-31	0.607661	0.55	0.376	5.1e-27	SINHCAF	CoEC I
3.25e-31	0.461983	0.726	0.558	6.74e-27	ITGA1	CoEC I
4.16e-31	0.470563	0.524	0.348	8.64e-27	C2CD4B	CoEC I
6.75e-31	0.472937	0.971	0.949	1.4e-26	TUBA1A	CoEC I
7.83e-31	0.508078	0.689	0.521	1.62e-26	SULT1C4	CoEC I
1.1e-30	0.513887	0.718	0.567	2.28e-26	SMTN	CoEC I
1.18e-30	0.55205	0.535	0.355	2.45e-26	LBH	CoEC I
2.28e-30	0.772419	0.378	0.228	4.73e-26	SLC43A3	CoEC I
2.62e-30	0.306505	0.939	0.826	5.43e-26	DPYSL2	CoEC I
8.4e-30	0.367625	0.896	0.773	1.74e-25	KANK3	CoEC I
1.21e-29	0.426552	0.897	0.824	2.5e-25	SRI	CoEC I
1.21e-29	0.389526	0.993	0.98	2.51e-25	CLIC1	CoEC I
1.31e-29	0.596348	0.626	0.477	2.72e-25	SLC12A2	CoEC I
1.68e-29	0.581076	0.421	0.259	3.49e-25	CASC15	CoEC I
2.7e-29	0.609235	0.454	0.291	5.6e-25	CXorf36	CoEC I
3.03e-29	0.669796	0.384	0.231	6.28e-25	PTPRE	CoEC I
3.44e-29	0.469891	0.697	0.538	7.14e-25	CARD8	CoEC I
8.74e-29	0.453009	0.49	0.313	1.81e-24	TGFBI	CoEC I
1.18e-28	0.814462	0.331	0.195	2.44e-24	INO80C	CoEC I
1.55e-28	0.354638	0.855	0.714	3.22e-24	LAMB1	CoEC I
1.78e-28	0.703465	0.419	0.273	3.69e-24	BID	CoEC I
2.31e-28	0.408539	0.795	0.661	4.78e-24	ETS2	CoEC I
5.05e-28	0.323278	0.926	0.87	1.05e-23	AKAP12	CoEC I
5.28e-28	0.471501	0.576	0.399	1.09e-23	FAM89A	CoEC I
5.37e-28	0.697894	0.379	0.232	1.11e-23	MINOS1	CoEC I
2.3e-27	0.414334	0.772	0.635	4.78e-23	JUP	CoEC I
2.76e-27	0.474177	0.4	0.247	5.73e-23	BAALC	CoEC I
3.78e-27	0.624756	0.531	0.375	7.85e-23	SQLE	CoEC I
5.82e-27	0.422613	0.906	0.821	1.21e-22	LDHA	CoEC I
6.2e-27	0.436906	0.852	0.74	1.29e-22	CAP1	CoEC I
6.81e-27	0.515567	0.646	0.499	1.41e-22	MYO6	CoEC I
1.32e-26	0.75523	0.363	0.227	2.74e-22	MAP1S	CoEC I
1.44e-26	0.300189	0.883	0.745	2.99e-22	F2R	CoEC I
2.04e-26	0.449695	0.791	0.688	4.23e-22	GNAI3	CoEC I
3.18e-26	0.483624	0.608	0.443	6.59e-22	CKLF	CoEC I
5.89e-26	0.790484	0.285	0.162	1.22e-21	MAP2K6	CoEC I
6.94e-26	0.384216	0.621	0.447	1.44e-21	MEOX1	CoEC I
7.46e-26	0.677637	0.356	0.218	1.55e-21	SPAAR	CoEC I
1.02e-25	0.41162	0.819	0.706	2.11e-21	SOX7	CoEC I
2.18e-25	0.496319	0.585	0.429	4.52e-21	IGF2R	CoEC I
2.2e-25	0.519333	0.338	0.199	4.57e-21	CA8	CoEC I
2.29e-25	0.686463	0.428	0.285	4.76e-21	BIN1	CoEC I
2.54e-25	0.530365	0.577	0.424	5.27e-21	HDAC1	CoEC I
3.73e-25	0.647083	0.453	0.314	7.74e-21	MRPL15	CoEC I
1.14e-24	0.467463	0.726	0.589	2.37e-20	ZYX	CoEC I
1.44e-24	0.670088	0.36	0.224	2.98e-20	2010-09-01	CoEC I
1.46e-24	0.389348	0.963	0.923	3.03e-20	HLA-A	CoEC I
2.39e-24	0.638741	0.387	0.249	4.95e-20	MIR4435-2HG	CoEC I
3.36e-24	0.488351	0.631	0.502	6.97e-20	2007-09-01	CoEC I
3.62e-24	0.703537	0.298	0.175	7.51e-20	SLC35F2	CoEC I
4.28e-24	0.446809	0.825	0.714	8.88e-20	NES	CoEC I
4.94e-24	0.799417	0.257	0.144	1.03e-19	SMIM37	CoEC I
5.63e-24	0.660724	0.508	0.362	1.17e-19	GPX8	CoEC I
5.93e-24	0.637054	0.403	0.268	1.23e-19	CD40	CoEC I
6.95e-24	0.658363	0.317	0.191	1.44e-19	C19orf70	CoEC I
1.11e-23	0.550827	0.462	0.317	2.31e-19	MT2A	CoEC I
1.89e-23	0.60859	0.394	0.258	3.91e-19	CBLB	CoEC I
3.6e-23	0.353031	0.943	0.904	7.47e-19	H1FX	CoEC I
6.64e-23	0.791259	0.306	0.188	1.38e-18	AKIP1	CoEC I
1.06e-22	0.359521	0.827	0.734	2.19e-18	YES1	CoEC I
1.24e-22	0.663175	0.326	0.202	2.57e-18	INKA1	CoEC I
1.26e-22	0.319907	0.907	0.848	2.61e-18	PRMT1	CoEC I
1.85e-22	0.432516	0.557	0.401	3.84e-18	CNN2	CoEC I
3.82e-22	0.544331	0.508	0.37	7.92e-18	MAML2	CoEC I
3.94e-22	0.328311	0.905	0.828	8.17e-18	ANP32A	CoEC I
4.02e-22	0.581964	0.424	0.29	8.33e-18	C8orf58	CoEC I
5.9e-22	0.458226	0.76	0.661	1.22e-17	RNF19A	CoEC I
9.62e-22	0.702031	0.311	0.193	2e-17	CDC42EP2	CoEC I
1.09e-21	0.626622	0.308	0.188	2.27e-17	ACSS1	CoEC I
1.19e-21	0.574216	0.471	0.339	2.47e-17	PPP2R5A	CoEC I
1.3e-21	0.480771	0.524	0.383	2.69e-17	ABLIM3	CoEC I
1.33e-21	0.510464	0.545	0.397	2.76e-17	ITPKB	CoEC I
1.35e-21	0.694901	0.354	0.231	2.81e-17	CDR2	CoEC I
1.87e-21	0.349293	0.619	0.453	3.88e-17	FRMD4A	CoEC I
1.87e-21	0.370053	0.769	0.652	3.89e-17	NREP	CoEC I
2.56e-21	0.263245	1	1	5.31e-17	MYL6	CoEC I
3.05e-21	0.475456	0.524	0.383	6.33e-17	GTF3A	CoEC I
4.36e-21	0.614639	0.467	0.336	9.04e-17	TSC22D4	CoEC I
6.28e-21	0.359165	0.713	0.561	1.3e-16	NAV1	CoEC I
1.51e-20	0.348825	0.798	0.69	3.14e-16	MYH10	CoEC I
1.78e-20	0.379818	0.691	0.56	3.69e-16	P4HA1	CoEC I
3.26e-20	0.755852	0.268	0.162	6.77e-16	RELB	CoEC I
3.44e-20	0.681292	0.288	0.179	7.14e-16	CHST1	CoEC I
5.83e-20	0.320197	0.945	0.921	1.21e-15	CALD1	CoEC I
6.11e-20	0.498997	0.541	0.41	1.27e-15	MTIF3	CoEC I
7.72e-20	0.663963	0.353	0.237	1.6e-15	SCRN1	CoEC I
1.04e-19	0.357441	0.701	0.552	2.15e-15	PLEKHG1	CoEC I
1.28e-19	0.394176	0.689	0.558	2.66e-15	PPP1CC	CoEC I
1.77e-19	0.430121	0.59	0.451	3.68e-15	PPM1F	CoEC I
2.02e-19	0.280713	0.993	0.982	4.18e-15	SERPINH1	CoEC I
2.12e-19	0.370295	0.865	0.778	4.4e-15	LAMC1	CoEC I
2.52e-19	0.281972	0.938	0.91	5.22e-15	BRI3	CoEC I
2.86e-19	0.261301	0.96	0.932	5.94e-15	ARPC3	CoEC I
2.95e-19	0.528396	0.347	0.226	6.12e-15	SVIL	CoEC I
3.1e-19	0.307564	0.861	0.786	6.43e-15	ACTR3	CoEC I
3.47e-19	0.736217	0.294	0.188	7.2e-15	TGIF1	CoEC I
3.65e-19	0.468289	0.448	0.315	7.57e-15	SOCS2	CoEC I
4.06e-19	0.607029	0.411	0.285	8.43e-15	ENC1	CoEC I
6.07e-19	0.462329	0.514	0.38	1.26e-14	NAMPT	CoEC I
6.51e-19	0.357089	0.599	0.457	1.35e-14	ARRDC3	CoEC I
7.86e-19	0.392045	0.729	0.605	1.63e-14	RBM3	CoEC I
9.01e-19	0.503984	0.51	0.384	1.87e-14	NRIP1	CoEC I
9.24e-19	0.424756	0.556	0.417	1.92e-14	KLHL5	CoEC I
1e-18	0.677556	0.471	0.351	2.08e-14	BNIP3	CoEC I
1.25e-18	0.290867	0.927	0.897	2.59e-14	HSPE1	CoEC I
1.59e-18	0.579011	0.368	0.251	3.3e-14	RAP2C	CoEC I
1.65e-18	0.497035	0.469	0.339	3.43e-14	PCDH1	CoEC I
2.04e-18	0.604407	0.254	0.153	4.24e-14	STARD4-AS1	CoEC I
3.46e-18	0.447034	0.665	0.546	7.18e-14	ZFAND5	CoEC I
5.21e-18	0.394527	0.737	0.64	1.08e-13	MRPL52	CoEC I
1.09e-17	0.470719	0.416	0.288	2.26e-13	C8orf59	CoEC I
1.15e-17	0.420328	0.528	0.394	2.38e-13	SNRPA1	CoEC I
1.28e-17	0.36604	0.49	0.351	2.65e-13	EFNB1	CoEC I
1.57e-17	0.46001	0.507	0.381	3.25e-13	PRKD2	CoEC I
2.04e-17	0.258668	0.926	0.856	4.23e-13	PARK7	CoEC I
2.98e-17	0.519555	0.445	0.328	6.19e-13	HRAS	CoEC I
2.99e-17	0.440615	0.557	0.428	6.2e-13	SEC13	CoEC I
4.4e-17	0.462114	0.436	0.312	9.12e-13	ZNF281	CoEC I
4.83e-17	0.26548	0.926	0.904	1e-12	ANXA1	CoEC I
4.97e-17	0.463162	0.422	0.301	1.03e-12	TRAF4	CoEC I
6.79e-17	0.602755	0.276	0.175	1.41e-12	KALRN	CoEC I
8.02e-17	0.413256	0.472	0.346	1.66e-12	PRKAR2B	CoEC I
1.14e-16	0.53742	0.347	0.239	2.37e-12	ASGR1	CoEC I
1.22e-16	0.28825	0.95	0.921	2.53e-12	TPI1	CoEC I
1.53e-16	0.481262	0.429	0.309	3.18e-12	RNF2	CoEC I
1.86e-16	0.359074	0.716	0.606	3.86e-12	ILK	CoEC I
2.14e-16	0.649265	0.317	0.216	4.45e-12	EIF2B2	CoEC I
4.3e-16	0.446818	0.44	0.319	8.93e-12	BTBD10	CoEC I
4.53e-16	0.300147	0.888	0.825	9.39e-12	JAK1	CoEC I
5.35e-16	0.36977	0.604	0.478	1.11e-11	2002-09-01	CoEC I
5.45e-16	0.338116	0.587	0.458	1.13e-11	UBE2E3	CoEC I
5.54e-16	0.465004	0.431	0.314	1.15e-11	PPID	CoEC I
5.72e-16	0.38686	0.562	0.439	1.19e-11	IDH2	CoEC I
5.79e-16	0.275589	0.832	0.729	1.2e-11	PLEKHA1	CoEC I
6.29e-16	0.31862	0.641	0.507	1.31e-11	TMEM204	CoEC I
6.91e-16	0.340863	0.464	0.338	1.43e-11	INSR	CoEC I
8.7e-16	0.292308	0.857	0.783	1.81e-11	JCAD	CoEC I
9.67e-16	0.350858	0.652	0.533	2.01e-11	MRPL17	CoEC I
9.68e-16	0.334094	0.624	0.499	2.01e-11	ARF5	CoEC I
1.26e-15	0.454022	0.391	0.277	2.61e-11	TYMP	CoEC I
1.27e-15	0.545962	0.436	0.323	2.63e-11	GADD45A	CoEC I
1.34e-15	0.421	0.559	0.443	2.79e-11	CNPY3	CoEC I
2.04e-15	0.416679	0.56	0.449	4.23e-11	MCTS1	CoEC I
2.13e-15	0.376307	0.502	0.379	4.42e-11	DHRS7	CoEC I
2.13e-15	0.444541	0.438	0.325	4.42e-11	BCL10	CoEC I
2.33e-15	0.584528	0.317	0.217	4.84e-11	CASP7	CoEC I
2.49e-15	0.556818	0.271	0.174	5.17e-11	C6orf48	CoEC I
4.03e-15	0.292197	0.6	0.47	8.36e-11	RASGRP3	CoEC I
4.63e-15	0.665041	0.285	0.191	9.61e-11	SLC1A5	CoEC I
4.9e-15	0.501395	0.332	0.227	1.02e-10	NDUFAF4	CoEC I
5.46e-15	0.403879	0.471	0.353	1.13e-10	MTX2	CoEC I
5.91e-15	0.633474	0.253	0.163	1.23e-10	ZNF189	CoEC I
8.71e-15	0.528903	0.295	0.198	1.81e-10	PDXK	CoEC I
9.66e-15	0.64364	0.303	0.208	2e-10	TBC1D17	CoEC I
1.13e-14	0.354877	0.588	0.474	2.35e-10	IGF2.1	CoEC I
1.29e-14	0.383264	0.524	0.408	2.67e-10	NDUFS3	CoEC I
1.46e-14	0.580289	0.276	0.183	3.03e-10	BMP2K	CoEC I
1.66e-14	0.528571	0.309	0.209	3.44e-10	PRAG1	CoEC I
1.66e-14	0.369998	0.471	0.351	3.45e-10	OSBPL1A	CoEC I
3.49e-14	0.32195	0.737	0.644	7.23e-10	ARPC4	CoEC I
3.63e-14	0.332368	0.547	0.433	7.54e-10	SLC27A3	CoEC I
3.74e-14	0.40347	0.445	0.331	7.76e-10	CCNDBP1	CoEC I
4.43e-14	0.343801	0.578	0.463	9.2e-10	PSMB8	CoEC I
4.72e-14	0.323039	0.702	0.609	9.8e-10	COPZ1	CoEC I
5.27e-14	0.33423	0.797	0.701	1.09e-09	YIPF3	CoEC I
7.11e-14	0.454119	0.414	0.309	1.47e-09	ENOPH1	CoEC I
8.39e-14	0.36096	0.686	0.598	1.74e-09	TXNL1	CoEC I
1.34e-13	0.490229	0.374	0.273	2.77e-09	SPRED1	CoEC I
1.34e-13	0.347648	0.516	0.395	2.77e-09	FHL1	CoEC I
1.39e-13	0.258167	0.838	0.745	2.88e-09	SNRPB	CoEC I
1.39e-13	0.386037	0.35	0.245	2.89e-09	QRFPR	CoEC I
1.46e-13	0.331474	0.553	0.439	3.02e-09	JAM3	CoEC I
1.7e-13	0.430276	0.299	0.203	3.53e-09	CPNE5	CoEC I
1.7e-13	0.405941	0.418	0.312	3.53e-09	UXS1	CoEC I
1.75e-13	0.504348	0.34	0.242	3.64e-09	CREG1	CoEC I
2.21e-13	0.500919	0.387	0.287	4.58e-09	SSH2	CoEC I
3.12e-13	0.425898	0.523	0.414	6.46e-09	MAPKAPK2	CoEC I
3.12e-13	0.254646	0.645	0.527	6.47e-09	RALB	CoEC I
3.15e-13	0.579626	0.281	0.193	6.54e-09	NFKB2	CoEC I
3.88e-13	0.39356	0.412	0.306	8.05e-09	CYBC1	CoEC I
5.48e-13	0.490578	0.33	0.234	1.14e-08	PSMB9	CoEC I
5.72e-13	0.350456	0.507	0.392	1.19e-08	NME1	CoEC I
9.75e-13	0.351194	0.436	0.328	2.02e-08	ALYREF	CoEC I
1.01e-12	0.321693	0.587	0.48	2.09e-08	VMP1	CoEC I
1.43e-12	0.353236	0.334	0.233	2.96e-08	MTRNR2L8	CoEC I
1.54e-12	0.286409	0.947	0.904	3.2e-08	CD93	CoEC I
1.74e-12	0.307486	0.548	0.432	3.61e-08	NCK2	CoEC I
1.82e-12	0.29913	0.569	0.452	3.78e-08	KNOP1	CoEC I
1.89e-12	0.423877	0.479	0.376	3.92e-08	HMOX2	CoEC I
1.89e-12	0.275478	0.712	0.605	3.93e-08	TLNRD1	CoEC I
1.93e-12	0.373695	0.307	0.21	4e-08	MTRNR2L1	CoEC I
1.98e-12	0.286657	0.703	0.609	4.11e-08	CTTN	CoEC I
1.99e-12	0.250236	0.441	0.325	4.14e-08	HLX	CoEC I
2.08e-12	0.46419	0.321	0.227	4.31e-08	MAPRE2	CoEC I
2.08e-12	0.286912	0.715	0.611	4.31e-08	TCEAL8	CoEC I
2.14e-12	0.372395	0.401	0.297	4.43e-08	BOK	CoEC I
2.24e-12	0.467108	0.286	0.197	4.64e-08	KIAA1551	CoEC I
2.52e-12	0.511355	0.338	0.244	5.23e-08	CD276	CoEC I
2.58e-12	0.310681	0.688	0.595	5.36e-08	TXNDC17	CoEC I
2.9e-12	0.407786	0.403	0.3	6.02e-08	STRN4	CoEC I
2.94e-12	0.358898	0.445	0.337	6.11e-08	POLR2C	CoEC I
3e-12	0.323438	0.424	0.315	6.23e-08	GPCPD1	CoEC I
3.09e-12	0.283244	0.758	0.668	6.4e-08	NDUFAB1	CoEC I
3.34e-12	0.306616	0.814	0.732	6.94e-08	PGK1	CoEC I
3.38e-12	0.289148	0.638	0.525	7.02e-08	MBNL2	CoEC I
3.49e-12	0.516383	0.269	0.185	7.24e-08	PFKP	CoEC I
3.73e-12	0.440449	0.378	0.279	7.74e-08	POLR3D	CoEC I
4.94e-12	0.255169	0.785	0.712	1.02e-07	ZEB1	CoEC I
4.96e-12	0.355787	0.417	0.313	1.03e-07	FAM198B	CoEC I
5.37e-12	0.453674	0.354	0.262	1.11e-07	CTDSPL	CoEC I
8.77e-12	0.403487	0.431	0.333	1.82e-07	GFM1	CoEC I
8.88e-12	0.485421	0.31	0.222	1.84e-07	DIMT1	CoEC I
9.02e-12	0.284978	0.759	0.686	1.87e-07	DYNLT1	CoEC I
1.02e-11	0.426388	0.356	0.261	2.12e-07	SPATC1L	CoEC I
1.19e-11	0.343364	0.478	0.37	2.47e-07	EBNA1BP2	CoEC I
1.22e-11	0.321162	0.471	0.369	2.54e-07	TBCD	CoEC I
1.28e-11	0.472608	0.285	0.2	2.66e-07	TSHZ1	CoEC I
1.47e-11	0.2941	0.584	0.478	3.05e-07	TOMM22	CoEC I
1.52e-11	0.355771	0.438	0.336	3.16e-07	RPIA	CoEC I
1.72e-11	0.3578	0.491	0.389	3.56e-07	TWF2	CoEC I
1.74e-11	0.359864	0.476	0.374	3.61e-07	NIPSNAP2	CoEC I
2.28e-11	0.27214	0.893	0.838	4.72e-07	SELENOH	CoEC I
2.29e-11	0.424676	0.476	0.373	4.75e-07	ST3GAL1	CoEC I
2.44e-11	0.313979	0.466	0.361	5.07e-07	N4BP1	CoEC I
2.77e-11	0.334892	0.438	0.333	5.75e-07	EMC2	CoEC I
2.85e-11	0.424367	0.388	0.297	5.91e-07	PDCL3	CoEC I
2.89e-11	0.339859	0.455	0.351	5.99e-07	TM2D2	CoEC I
3.24e-11	0.391544	0.312	0.222	6.72e-07	2011-09-01	CoEC I
3.69e-11	0.261459	0.781	0.706	7.65e-07	PRELID1	CoEC I
3.79e-11	0.347603	0.46	0.361	7.86e-07	RFXANK	CoEC I
3.99e-11	0.255403	0.812	0.758	8.27e-07	MAP4K4	CoEC I
4.41e-11	0.276424	0.608	0.5	9.15e-07	STIP1	CoEC I
4.79e-11	0.262787	0.758	0.66	9.94e-07	PGLS	CoEC I
5.18e-11	0.278108	0.689	0.592	1.08e-06	MDH2	CoEC I
5.19e-11	0.31829	0.426	0.326	1.08e-06	FARP1	CoEC I
5.8e-11	0.333358	0.493	0.392	1.2e-06	DAPK3	CoEC I
6.97e-11	0.285888	0.515	0.41	1.45e-06	AKR1A1	CoEC I
7.27e-11	0.25311	0.881	0.829	1.51e-06	SEC61G	CoEC I
7.6e-11	0.269547	0.655	0.562	1.58e-06	PFDN1	CoEC I
1.04e-10	0.403973	0.368	0.276	2.16e-06	CMTM7	CoEC I
1.34e-10	0.268711	0.706	0.623	2.79e-06	SNX9	CoEC I
1.37e-10	0.288943	0.603	0.502	2.85e-06	SH2D3C	CoEC I
1.53e-10	0.299105	0.631	0.536	3.17e-06	NID2	CoEC I
1.53e-10	0.340417	0.618	0.531	3.18e-06	BAX	CoEC I
1.56e-10	0.419367	0.291	0.208	3.24e-06	C17orf67	CoEC I
1.81e-10	0.357796	0.835	0.797	3.76e-06	HSPA1A	CoEC I
2.17e-10	0.279547	0.667	0.572	4.5e-06	APEX1	CoEC I
2.97e-10	0.327535	0.483	0.388	6.16e-06	MRPL22	CoEC I
3.29e-10	0.283198	0.514	0.41	6.83e-06	STARD3NL	CoEC I
3.57e-10	0.379127	0.262	0.183	7.41e-06	SLC4A7	CoEC I
3.78e-10	0.274943	0.391	0.291	7.85e-06	STK10	CoEC I
4.04e-10	0.276132	0.56	0.461	8.37e-06	PPP1R15A	CoEC I
5.98e-10	0.469193	0.299	0.22	1.24e-05	ASMTL	CoEC I
6.15e-10	0.442632	0.256	0.18	1.28e-05	UGDH	CoEC I
6.75e-10	0.267408	0.719	0.636	1.4e-05	SNRPD1	CoEC I
7.5e-10	0.294289	0.554	0.456	1.56e-05	RPS19BP1	CoEC I
7.72e-10	0.395757	0.311	0.229	1.6e-05	DCK	CoEC I
7.79e-10	0.254222	0.713	0.636	1.62e-05	CCT2	CoEC I
7.83e-10	0.424822	0.281	0.203	1.62e-05	FHOD1	CoEC I
7.94e-10	0.409006	0.292	0.213	1.65e-05	PIK3CB	CoEC I
8.41e-10	0.304144	0.485	0.388	1.74e-05	ERICH1	CoEC I
8.45e-10	0.579779	0.296	0.224	1.75e-05	DIPK2B	CoEC I
9.37e-10	0.304169	0.543	0.444	1.94e-05	FMNL3	CoEC I
1.19e-09	0.373226	0.312	0.23	2.47e-05	C1orf198	CoEC I
1.45e-09	0.260717	0.407	0.312	3e-05	GLIPR2	CoEC I
1.45e-09	0.414974	0.268	0.193	3.02e-05	MAP7D3	CoEC I
1.46e-09	0.480821	0.263	0.19	3.04e-05	FAM207A	CoEC I
1.82e-09	0.474743	0.385	0.304	3.78e-05	PGM2L1	CoEC I
1.96e-09	0.271763	0.636	0.552	4.07e-05	RERE	CoEC I
2.62e-09	0.317624	0.476	0.382	5.44e-05	MAP4K5	CoEC I
2.77e-09	0.375471	0.381	0.296	5.75e-05	NOL4L	CoEC I
2.95e-09	0.34692	0.359	0.273	6.12e-05	HBS1L	CoEC I
3.16e-09	0.299472	0.501	0.414	6.56e-05	SCARF1	CoEC I
4.01e-09	0.321532	0.391	0.303	8.32e-05	CDK11B	CoEC I
4.6e-09	0.354864	0.405	0.32	9.53e-05	SNRPA	CoEC I
4.92e-09	0.261855	0.529	0.436	0.000102146	CDS2	CoEC I
4.99e-09	0.425446	0.336	0.259	0.000103576	SEC24D	CoEC I
5.2e-09	0.33755	0.465	0.379	0.000107838	UBE2E1	CoEC I
5.46e-09	0.334539	0.415	0.329	0.000113283	PPP1R11	CoEC I
5.62e-09	0.350306	0.381	0.297	0.000116691	TP53	CoEC I
5.99e-09	0.314381	0.427	0.339	0.000124293	DCAF13	CoEC I
6.11e-09	0.317819	0.33	0.247	0.000126851	PGS1	CoEC I
6.28e-09	0.321934	0.395	0.309	0.000130348	NT5C3A	CoEC I
6.8e-09	0.255622	0.541	0.444	0.000141059	IPO11	CoEC I
7.04e-09	0.259237	0.58	0.491	0.00014612	EXOC5	CoEC I
7.9e-09	0.335444	0.478	0.397	0.000163813	BOD1	CoEC I
8.63e-09	0.280793	0.574	0.493	0.000179047	DARS	CoEC I
8.98e-09	0.382904	0.296	0.219	0.000186346	TADA3	CoEC I
9.34e-09	0.375718	0.282	0.208	0.000193862	RNF144A	CoEC I
9.88e-09	0.278635	0.521	0.435	0.000204889	PHC2	CoEC I
1.05e-08	0.415296	0.279	0.207	0.000218145	MAP2K1	CoEC I
1.11e-08	0.313162	0.392	0.307	0.000230088	SIAH1	CoEC I
1.14e-08	0.268081	0.516	0.426	0.000236457	CNRIP1	CoEC I
1.18e-08	0.277232	0.528	0.439	0.000243882	FKBP4	CoEC I
1.31e-08	0.270788	0.478	0.383	0.000271693	IFNGR2	CoEC I
1.46e-08	0.259705	0.56	0.467	0.000302606	C14orf119	CoEC I
1.47e-08	0.363743	0.323	0.245	0.000305013	ALPK3	CoEC I
1.63e-08	0.253852	0.471	0.381	0.000337431	GNL3	CoEC I
1.67e-08	0.281169	0.296	0.218	0.000347309	RHOBTB3	CoEC I
1.68e-08	0.293268	0.485	0.403	0.000349323	UTP11	CoEC I
1.87e-08	0.33133	0.431	0.352	0.000387511	CDC42EP4	CoEC I
1.88e-08	0.262075	0.523	0.437	0.000390323	SDF2L1	CoEC I
2.16e-08	0.253342	0.546	0.46	0.000447384	LSM6	CoEC I
2.24e-08	0.254141	0.6	0.507	0.000464484	DMAC1	CoEC I
2.27e-08	0.419521	0.261	0.192	0.000470464	PTPRN2	CoEC I
2.64e-08	0.272262	0.403	0.318	0.000547783	ABCG1	CoEC I
2.93e-08	0.452729	0.255	0.189	0.000608017	YARS2	CoEC I
3.02e-08	0.351986	0.336	0.258	0.000626263	PDZD2	CoEC I
3.12e-08	0.322492	0.476	0.392	0.00064823	LRRC8C	CoEC I
3.64e-08	0.269558	0.479	0.389	0.000755867	DCTPP1	CoEC I
3.67e-08	0.312346	0.289	0.213	0.000761853	ZNF366	CoEC I
4.22e-08	0.352496	0.325	0.25	0.000876251	JMJD6	CoEC I
4.91e-08	0.256266	0.57	0.489	0.00101859	PAIP1	CoEC I
5.19e-08	0.250541	0.451	0.361	0.00107762	MRPL13	CoEC I
5.51e-08	0.276446	0.394	0.311	0.00114306	PAICS	CoEC I
5.58e-08	0.253851	0.628	0.545	0.00115671	CACYBP	CoEC I
6.65e-08	0.45926	0.322	0.254	0.00137863	MSMO1	CoEC I
7.55e-08	0.340268	0.453	0.373	0.0015658	PTPA	CoEC I
7.98e-08	0.418733	0.289	0.221	0.00165457	SS18L2	CoEC I
8.07e-08	0.275781	0.451	0.365	0.00167367	RHOJ	CoEC I
1.04e-07	0.429059	0.25	0.186	0.00216307	ALDOA	CoEC I
1.09e-07	0.330416	0.36	0.285	0.00227124	TAF9	CoEC I
1.18e-07	0.268752	0.435	0.354	0.00244709	MRPL47	CoEC I
1.4e-07	0.275447	0.347	0.269	0.00290061	TMEM65	CoEC I
1.86e-07	0.298753	0.448	0.371	0.00385415	KIF2A	CoEC I
2.15e-07	0.312884	0.371	0.294	0.00445766	HNRNPA1P48	CoEC I
2.22e-07	0.27458	0.506	0.426	0.00459879	SVBP	CoEC I
2.37e-07	0.278922	0.358	0.282	0.0049204	DDX39A	CoEC I
2.39e-07	0.331602	0.365	0.293	0.0049508	STX4	CoEC I
2.46e-07	0.355755	0.31	0.242	0.00510567	ORAI2	CoEC I
2.86e-07	0.302209	0.348	0.274	0.0059245	AK6	CoEC I
2.93e-07	0.344283	0.277	0.21	0.00607479	ANXA2R	CoEC I
3.58e-07	0.35671	0.312	0.245	0.00742052	TLE4	CoEC I
4.3e-07	0.31697	0.291	0.223	0.00892957	FAM114A2	CoEC I
4.31e-07	0.314511	0.322	0.25	0.00893342	WDR54	CoEC I
4.58e-07	0.324095	0.37	0.298	0.00949808	ZSWIM7	CoEC I
5.39e-07	0.264983	0.425	0.347	0.0111787	SDHB	CoEC I
5.47e-07	0.297594	0.367	0.294	0.0113486	NDUFAF2	CoEC I
5.89e-07	0.276218	0.487	0.413	0.0122144	PLEKHO1	CoEC I
7.3e-07	0.293508	0.435	0.362	0.0151421	CYB5A	CoEC I
8.03e-07	0.352414	0.278	0.214	0.0166573	SUSD6	CoEC I
8.12e-07	0.304196	0.288	0.221	0.0168531	CDYL	CoEC I
8.28e-07	0.33286	0.312	0.246	0.0171784	C1GALT1C1	CoEC I
8.79e-07	0.268769	0.376	0.301	0.0182383	NT5C	CoEC I
8.97e-07	0.339175	0.314	0.247	0.0186073	MRTO4	CoEC I
9.23e-07	0.317982	0.422	0.352	0.0191433	RAP2B	CoEC I
9.57e-07	0.280379	0.305	0.236	0.0198624	HS6ST1	CoEC I
9.68e-07	0.325781	0.39	0.321	0.020089	CCNB1IP1	CoEC I
1.21e-06	0.308735	0.359	0.289	0.025183	URI1	CoEC I
1.24e-06	0.279843	0.494	0.417	0.0256477	RHOG	CoEC I
1.32e-06	0.355743	0.294	0.23	0.0272855	SLC25A1	CoEC I
1.64e-06	0.272596	0.358	0.288	0.0339603	TANK	CoEC I
1.65e-06	0.313547	0.316	0.25	0.0341801	CUL4B	CoEC I
1.79e-06	0.285615	0.363	0.295	0.037164	TIMM17B	CoEC I
1.79e-06	0.257484	0.351	0.279	0.0371681	SF3A2	CoEC I
1.87e-06	0.267168	0.378	0.306	0.0387211	WDR43	CoEC I
1.99e-06	0.272636	0.321	0.253	0.0412314	NUDT16	CoEC I
2.34e-06	0.306481	0.294	0.231	0.0486044	CCDC32	CoEC I
2.45e-06	0.308765	0.302	0.239	0.050798	ARMCX1	CoEC I
2.51e-06	0.311238	0.373	0.307	0.0520403	LYRM4	CoEC I
3.13e-06	0.25689	0.509	0.439	0.0648479	ITPRIPL2	CoEC I
3.46e-06	0.364943	0.264	0.206	0.0718713	GPN1	CoEC I
3.88e-06	0.373864	0.287	0.229	0.0804745	RGS19	CoEC I
4.05e-06	0.252523	0.596	0.535	0.0839797	NME4	CoEC I
4.77e-06	0.313962	0.305	0.245	0.0989613	HIGD1A	CoEC I
4.8e-06	0.319114	0.303	0.243	0.0996086	GNA13	CoEC I
6.57e-06	0.279736	0.366	0.302	0.136296	ACTL6A	CoEC I
6.67e-06	0.279297	0.345	0.281	0.138345	MRPS35	CoEC I
7.44e-06	0.314445	0.262	0.204	0.154433	ACSL4	CoEC I
7.63e-06	0.258407	0.334	0.27	0.158197	BOLA3	CoEC I
7.69e-06	0.326842	0.271	0.214	0.159568	TGS1	CoEC I
8.5e-06	0.29367	0.316	0.255	0.17642	ABT1	CoEC I
9.6e-06	0.304364	0.278	0.221	0.199112	SOD2	CoEC I
1.05e-05	0.252027	0.332	0.269	0.218518	FNIP1	CoEC I
1.09e-05	0.259308	0.384	0.319	0.226799	ATMIN	CoEC I
1.31e-05	0.386031	0.253	0.2	0.271703	SNUPN	CoEC I
1.44e-05	0.325603	0.25	0.198	0.299086	MOSPD1	CoEC I
1.51e-05	0.334892	0.263	0.21	0.312663	GABPB1	CoEC I
1.54e-05	0.267965	0.395	0.329	0.319405	MRPL3	CoEC I
1.54e-05	0.257039	0.311	0.251	0.320471	JARID2	CoEC I
1.59e-05	0.278086	0.446	0.379	0.329574	PPP1R18	CoEC I
1.61e-05	0.309526	0.29	0.234	0.335029	UTP18	CoEC I
1.9e-05	0.329943	0.254	0.2	0.393597	MLH3	CoEC I
2.02e-05	0.257622	0.282	0.225	0.418774	CEP41	CoEC I
2.15e-05	0.26385	0.414	0.354	0.445424	NMT2	CoEC I
2.7e-05	0.327073	0.259	0.207	0.560103	COQ5	CoEC I
3.35e-05	0.312203	0.255	0.203	0.694492	HDHD5	CoEC I
3.55e-05	0.266067	0.316	0.259	0.737051	PTGR1	CoEC I
3.9e-05	0.289616	0.273	0.22	0.80866	DHRSX	CoEC I
4.78e-05	0.317262	0.256	0.206	0.992137	CHMP6	CoEC I
5.2e-05	0.298181	0.279	0.226	1	STK17A	CoEC I
5.46e-05	0.308069	0.254	0.204	1	LYSMD2	CoEC I
5.51e-05	0.254904	0.331	0.274	1	SLC25A13	CoEC I
6.85e-05	0.333956	0.53	0.501	1	HSPA1B	CoEC I
0.000104673	0.254786	0.316	0.263	1	WIPF1	CoEC I
0.000106014	0.257138	0.359	0.305	1	UVRAG	CoEC I
0.00011283	0.310124	0.255	0.207	1	PEMT	CoEC I
0.00012178	0.293524	0.305	0.255	1	DCUN1D5	CoEC I
0.000124374	0.290309	0.28	0.229	1	RRP15	CoEC I
0.00013226	0.255394	0.261	0.211	1	MSL3	CoEC I
0.000168778	0.293445	0.322	0.272	1	FDFT1	CoEC I
0.000178864	0.26747	0.28	0.229	1	NIP7	CoEC I
0.000218633	0.266436	0.277	0.228	1	AVEN	CoEC I
0.000219781	0.328335	0.283	0.238	1	MRPL44	CoEC I
0.000235878	0.262707	0.317	0.268	1	MRPS2	CoEC I
0.000261508	0.270352	0.25	0.204	1	SNAPC2	CoEC I
0.000308773	0.253573	0.308	0.26	1	ACOT13	CoEC I
0.000388751	0.275757	0.271	0.224	1	PCBD1	CoEC I
0.000534522	0.257066	0.292	0.246	1	ELP5	CoEC I
0.000682578	0.25393	0.279	0.235	1	TIMM22	CoEC I
0.000702156	0.261538	0.324	0.28	1	CCNG1	CoEC I
0.000974151	0.283394	0.253	0.213	1	MMS19	CoEC I
0.00113736	0.263901	0.324	0.279	1	IMP4	CoEC I
0.00417824	0.332144	0.269	0.239	1	TUBB3	CoEC I
1.92e-236	1.13326	0.999	0.927	3.97e-232	FABP5	CoEC II
1.03e-193	1.32387	0.803	0.383	2.14e-189	INMT	CoEC II
1e-149	1.9052	0.414	0.128	2.08e-145	C2orf40	CoEC II
8.82e-138	0.967947	0.95	0.723	1.83e-133	RGCC	CoEC II
1.14e-125	1.16331	0.67	0.325	2.36e-121	OSBPL1A	CoEC II
4.18e-119	0.682979	0.984	0.868	8.68e-115	ITM2A	CoEC II
6.09e-113	1.10406	0.755	0.429	1.26e-108	MEOX1	CoEC II
3.91e-98	0.614724	0.927	0.631	8.11e-94	CD36	CoEC II
1.94e-96	1.28157	0.581	0.302	4.03e-92	MT2A	CoEC II
5.58e-96	0.478178	0.999	0.981	1.16e-91	RPL7	CoEC II
2.29e-94	1.35759	0.426	0.176	4.74e-90	STXBP6	CoEC II
1.37e-93	0.78307	0.782	0.464	2.85e-89	GMFG	CoEC II
1.41e-92	0.927887	0.906	0.749	2.92e-88	FABP4	CoEC II
4.29e-88	0.451258	1	0.997	8.9e-84	RPL39	CoEC II
7.42e-83	1.12807	0.546	0.284	1.54e-78	AL445524.1	CoEC II
6.71e-81	0.397649	1	0.999	1.39e-76	RPL34	CoEC II
1.33e-80	0.48249	0.998	0.984	2.76e-76	S100A10	CoEC II
8.96e-80	0.61806	0.891	0.645	1.86e-75	TM4SF18	CoEC II
2.5e-79	0.428337	1	0.998	5.19e-75	RPL30	CoEC II
1.63e-78	1.05331	0.613	0.349	3.38e-74	NRN1	CoEC II
5.28e-77	0.409261	1	0.996	1.1e-72	RPS29	CoEC II
3.53e-76	0.35283	0.999	1	7.33e-72	RPS28	CoEC II
2.43e-75	0.578557	0.892	0.678	5.04e-71	GYPC	CoEC II
3.11e-75	0.423574	1	0.998	6.46e-71	RPS15A	CoEC II
7.76e-75	0.395636	1	1	1.61e-70	RPL10	CoEC II
3.26e-74	1.34043	0.403	0.185	6.77e-70	FAM167B	CoEC II
2.3e-73	0.380166	1	1	4.76e-69	TMSB4X	CoEC II
1.15e-71	0.406968	1	0.998	2.39e-67	RPL35A	CoEC II
5.65e-70	0.388624	1	1	1.17e-65	RPS27A	CoEC II
1.06e-68	0.779594	0.814	0.608	2.19e-64	TCF15	CoEC II
3.81e-68	0.954374	0.468	0.229	7.9e-64	QRFPR	CoEC II
5.75e-68	0.369154	1	0.998	1.19e-63	RPL37	CoEC II
2.31e-66	0.399174	1	0.998	4.79e-62	RPS3A	CoEC II
3e-66	0.365792	1	0.993	6.22e-62	RPL38	CoEC II
4.13e-66	0.367167	1	0.998	8.56e-62	RPS27	CoEC II
7.24e-66	0.374861	1	0.999	1.5e-61	RPL11	CoEC II
1.04e-65	1.1285	0.366	0.161	2.16e-61	C6orf48	CoEC II
1.02e-64	0.428053	1	0.998	2.11e-60	RPL32	CoEC II
2.24e-64	1.10475	0.404	0.19	4.64e-60	CA8	CoEC II
1.3e-63	0.443694	0.997	0.974	2.7e-59	BTF3	CoEC II
4.89e-63	0.632195	0.663	0.396	1.01e-58	RAMP3	CoEC II
5.14e-63	0.51429	0.958	0.849	1.07e-58	RBP1	CoEC II
2.77e-62	0.473548	0.947	0.797	5.75e-58	C1orf54	CoEC II
4.67e-62	0.558285	0.936	0.831	9.69e-58	EGLN1	CoEC II
2.01e-61	0.369111	1	0.999	4.17e-57	RPS23	CoEC II
2.93e-61	0.80555	0.633	0.385	6.09e-57	MEOX2	CoEC II
5.97e-61	0.411837	1	0.996	1.24e-56	RPL14	CoEC II
7.6e-61	0.398869	1	0.988	1.58e-56	RPL22	CoEC II
7.84e-61	1.3356	0.26	0.098	1.63e-56	LHX6	CoEC II
3.45e-60	0.299681	1	1	7.16e-56	EEF1A1	CoEC II
5.67e-60	0.399701	1	0.994	1.18e-55	RPS13	CoEC II
5.26e-59	0.377839	1	0.999	1.09e-54	RPS24	CoEC II
8.94e-59	0.368907	1	0.988	1.85e-54	RPL10A	CoEC II
6.77e-57	0.466874	0.971	0.894	1.4e-52	EIF3E	CoEC II
7e-57	0.35806	1	0.999	1.45e-52	RPS7	CoEC II
2.95e-56	0.753141	0.675	0.44	6.12e-52	CA4	CoEC II
1.43e-55	0.723067	0.79	0.607	2.96e-51	LGALS3	CoEC II
1.19e-54	0.815465	0.489	0.266	2.47e-50	FAM96B	CoEC II
1.99e-54	0.737055	0.68	0.458	4.13e-50	SELENOP	CoEC II
1.46e-53	0.323736	1	1	3.02e-49	RPL41	CoEC II
2.52e-53	0.399237	0.999	0.994	5.23e-49	RPL26	CoEC II
8.49e-53	0.423162	0.98	0.861	1.76e-48	TCIM	CoEC II
1.28e-52	0.354578	1	0.986	2.66e-48	CAV1	CoEC II
6.55e-52	0.847803	0.489	0.279	1.36e-47	C8orf59	CoEC II
1.99e-51	0.312492	1	1	4.13e-47	RPS8	CoEC II
2.83e-51	0.340232	1	0.999	5.88e-47	RPL18A	CoEC II
5.07e-51	0.883582	0.429	0.226	1.05e-46	MINOS1	CoEC II
1.74e-50	0.344446	1	0.991	3.61e-46	RPS21	CoEC II
1.14e-49	0.311432	1	0.999	2.36e-45	RPS14	CoEC II
1.73e-48	0.325637	1	0.998	3.59e-44	RPL5	CoEC II
2.04e-48	0.779057	0.549	0.343	4.23e-44	LRMDA	CoEC II
4.03e-48	0.339292	1	0.995	8.36e-44	RPS25	CoEC II
7.32e-47	0.313221	1	0.998	1.52e-42	RPL9	CoEC II
1.26e-46	0.549018	0.782	0.594	2.61e-42	TINAGL1	CoEC II
2.45e-46	0.262307	1	1	5.07e-42	RPS2	CoEC II
2.82e-46	0.31227	0.993	0.961	5.85e-42	LGALS1	CoEC II
5.55e-46	0.314942	0.999	0.999	1.15e-41	RPS15	CoEC II
8.04e-46	0.338497	1	0.997	1.67e-41	RPL29	CoEC II
9.58e-45	0.324921	1	0.997	1.99e-40	RPL24	CoEC II
4.92e-44	0.26231	1	1	1.02e-39	RPS3	CoEC II
1.18e-43	0.399555	0.964	0.896	2.44e-39	EIF3F	CoEC II
1.5e-43	0.513422	0.886	0.773	3.11e-39	CARHSP1	CoEC II
2.29e-43	0.768857	0.458	0.265	4.74e-39	DNM3OS	CoEC II
2.73e-43	0.689104	0.529	0.325	5.67e-39	MALL	CoEC II
3.28e-43	0.304916	1	0.999	6.81e-39	RPL19	CoEC II
5.46e-43	0.273288	1	1	1.13e-38	RPS18	CoEC II
5.65e-43	0.826128	0.401	0.219	1.17e-38	2010-09-01	CoEC II
1.44e-42	0.493036	0.597	0.362	2.98e-38	CDH13	CoEC II
1.77e-42	0.695434	0.641	0.467	3.66e-38	IGF2.1	CoEC II
8.48e-42	0.310004	1	0.993	1.76e-37	NACA	CoEC II
4.14e-41	0.278584	0.998	0.998	8.59e-37	RPS5	CoEC II
8.59e-41	0.545599	0.518	0.31	1.78e-36	TGFBI	CoEC II
1.04e-40	0.273225	1	0.998	2.16e-36	RPS12	CoEC II
1.13e-40	0.278308	1	0.998	2.35e-36	RACK1	CoEC II
2.09e-40	0.299942	0.998	0.97	4.33e-36	MARCKS	CoEC II
5.79e-39	0.250953	1	0.992	1.2e-34	RPS4X	CoEC II
6.96e-39	0.257069	0.999	1	1.44e-34	RPL18	CoEC II
9.08e-39	0.292529	1	0.997	1.88e-34	RPLP2	CoEC II
1.03e-38	0.673285	0.831	0.684	2.14e-34	CCND1	CoEC II
2.7e-38	0.323852	0.993	0.955	5.59e-34	ATP5MC2	CoEC II
6.96e-38	0.93047	0.27	0.129	1.44e-33	PROM1	CoEC II
9.48e-38	0.557832	0.517	0.316	1.97e-33	RCSD1	CoEC II
4.89e-36	0.378543	0.967	0.92	1.01e-31	CAVIN2	CoEC II
6.69e-36	0.77881	0.367	0.206	1.39e-31	ISLR	CoEC II
7.14e-36	0.884692	0.307	0.159	1.48e-31	FAM213A	CoEC II
2.62e-35	0.422122	0.917	0.829	5.43e-31	TMEM88	CoEC II
8.92e-35	0.286976	1	0.974	1.85e-30	GNG11	CoEC II
2.39e-34	0.586085	0.502	0.317	4.96e-30	C1QTNF9	CoEC II
2.94e-34	0.528416	0.887	0.783	6.09e-30	ID2	CoEC II
6.26e-34	0.552565	0.605	0.414	1.3e-29	BZW2	CoEC II
6.92e-34	0.556596	0.594	0.406	1.44e-29	SMAGP	CoEC II
1.59e-33	0.307803	0.962	0.878	3.29e-29	PRCP	CoEC II
7.64e-33	0.261915	1	0.998	1.58e-28	FAU	CoEC II
1.71e-32	0.90591	0.259	0.13	3.54e-28	C1orf123	CoEC II
2.56e-32	0.875938	0.275	0.142	5.3e-28	SMIM37	CoEC II
1.45e-31	0.56852	0.681	0.53	3e-27	NDUFA8	CoEC II
3.15e-31	0.342918	0.996	0.982	6.54e-27	MYL12A	CoEC II
3.74e-31	0.302385	0.794	0.562	7.77e-27	NEURL1B	CoEC II
3.76e-31	0.273286	1	1	7.81e-27	RPS19	CoEC II
6.26e-31	0.617073	0.48	0.309	1.3e-26	CCNB1IP1	CoEC II
2.28e-30	0.267745	0.999	0.997	4.73e-26	RPS16	CoEC II
8.42e-30	0.251073	1	0.993	1.75e-25	RPL21	CoEC II
8.43e-30	0.816128	0.383	0.232	1.75e-25	CYR61	CoEC II
1.57e-29	0.250959	0.999	0.988	3.26e-25	UBA52	CoEC II
2e-29	0.408192	0.824	0.655	4.16e-25	SMDT1	CoEC II
2.46e-29	0.346503	0.889	0.791	5.11e-25	CSTB	CoEC II
7.04e-29	0.756455	0.276	0.148	1.46e-24	PLA2G16	CoEC II
8.1e-29	0.4358	0.673	0.496	1.68e-24	2007-09-01	CoEC II
1.37e-27	0.708419	0.328	0.19	2.84e-23	C19orf70	CoEC II
3.03e-27	0.677702	0.337	0.197	6.28e-23	TCTEX1D1	CoEC II
3.51e-27	0.519448	0.613	0.456	7.27e-23	COX7A1	CoEC II
1.07e-26	0.645024	0.425	0.28	2.22e-22	COTL1	CoEC II
1.36e-26	0.699847	0.367	0.227	2.83e-22	ZNF503	CoEC II
1.78e-26	0.503005	0.576	0.406	3.7e-22	ABI3	CoEC II
1.9e-26	0.477055	0.513	0.35	3.95e-22	C2CD4B	CoEC II
2.16e-26	0.419942	0.946	0.902	4.47e-22	ANXA1	CoEC II
5.41e-26	0.288426	0.958	0.873	1.12e-21	LDHB	CoEC II
9.13e-26	0.372402	0.865	0.72	1.89e-21	EIF3H	CoEC II
2.2e-25	0.307928	0.928	0.827	4.57e-21	DPYSL2	CoEC II
4.82e-25	0.56031	0.341	0.203	1e-20	CETP	CoEC II
7.41e-25	0.412439	0.734	0.584	1.54e-20	LSM2	CoEC II
3.01e-24	0.275484	0.668	0.476	6.24e-20	NOSTRIN	CoEC II
3.78e-24	0.51557	0.408	0.262	7.84e-20	ADGRG1	CoEC II
4.76e-24	0.501639	0.495	0.343	9.88e-20	CDC42EP4	CoEC II
2.96e-23	0.301439	0.922	0.853	6.14e-19	VAMP5	CoEC II
7.38e-23	0.444669	0.922	0.871	1.53e-18	AKAP12	CoEC II
1.34e-22	0.383554	0.73	0.586	2.78e-18	LPAR6	CoEC II
1.65e-22	0.34015	0.717	0.563	3.43e-18	APLN	CoEC II
4.55e-22	0.371498	0.714	0.552	9.44e-18	UQCRFS1	CoEC II
4.6e-22	0.443347	0.61	0.458	9.55e-18	SUPT4H1	CoEC II
4.75e-22	0.28088	0.892	0.75	9.86e-18	ZFAS1	CoEC II
5.69e-22	0.744767	0.321	0.202	1.18e-17	DSG2	CoEC II
1.53e-21	0.429086	0.638	0.489	3.18e-17	C11orf96	CoEC II
1.57e-21	0.296831	0.898	0.809	3.26e-17	SEC14L1	CoEC II
2.05e-21	0.27041	0.953	0.908	4.24e-17	BRI3	CoEC II
2.1e-21	0.432646	0.604	0.46	4.36e-17	PSMB8	CoEC II
3.09e-21	0.262757	0.806	0.646	6.42e-17	VWA1	CoEC II
3.93e-21	0.33478	0.77	0.642	8.14e-17	TSPAN4	CoEC II
4.02e-21	0.440924	0.6	0.452	8.34e-17	LSM6	CoEC II
4.14e-21	0.498002	0.408	0.271	8.59e-17	LYN	CoEC II
4.21e-21	0.361645	0.658	0.505	8.73e-17	TMEM204	CoEC II
4.64e-21	0.448053	0.603	0.443	9.63e-17	PDLIM2	CoEC II
1.42e-20	0.379671	0.709	0.555	2.94e-16	ESD	CoEC II
1.43e-20	0.455988	0.562	0.42	2.98e-16	CNRIP1	CoEC II
2.75e-20	0.27894	0.932	0.861	5.7e-16	HINT1	CoEC II
4.29e-20	0.442943	0.535	0.387	8.91e-16	GIMAP7	CoEC II
1.77e-19	0.487269	0.407	0.275	3.66e-15	EBF3	CoEC II
6.15e-19	0.31009	0.868	0.777	1.28e-14	KANK3	CoEC II
1.03e-18	0.679939	0.261	0.159	2.13e-14	GIMAP2	CoEC II
8.78e-18	0.35948	0.69	0.555	1.82e-13	RSL24D1	CoEC II
1.19e-17	0.416278	0.391	0.264	2.47e-13	STX3	CoEC II
1.58e-17	0.264788	0.906	0.835	3.27e-13	SEM1	CoEC II
1.79e-17	0.356589	0.641	0.504	3.71e-13	MAGOH	CoEC II
1.94e-17	0.295693	0.632	0.474	4.03e-13	2002-09-01	CoEC II
2.25e-17	0.427726	0.453	0.321	4.68e-13	GMFB	CoEC II
3.41e-17	0.312165	0.858	0.794	7.08e-13	HSPA1A	CoEC II
3.79e-17	0.531802	0.357	0.243	7.87e-13	TRIAP1	CoEC II
3.87e-17	0.49912	0.334	0.221	8.03e-13	SPAAR	CoEC II
3.97e-17	0.315757	0.719	0.579	8.25e-13	DACH1	CoEC II
4.81e-17	0.444413	0.519	0.395	9.98e-13	FHL1	CoEC II
5.18e-17	0.399803	0.511	0.383	1.07e-12	TRAPPC2L	CoEC II
5.25e-17	0.362721	0.787	0.662	1.09e-12	RPS27L	CoEC II
8.86e-17	0.403295	0.339	0.222	1.84e-12	FLRT2	CoEC II
1.15e-16	0.444474	0.535	0.412	2.39e-12	MRPL36	CoEC II
1.22e-16	0.516968	0.308	0.2	2.54e-12	VAV3	CoEC II
1.88e-16	0.300378	0.783	0.649	3.9e-12	RFLNB	CoEC II
1.89e-16	0.543624	0.343	0.234	3.91e-12	ANXA4	CoEC II
2.05e-16	0.528918	0.342	0.233	4.25e-12	PSMB9	CoEC II
2.41e-16	0.345998	0.614	0.474	5e-12	TOMM22	CoEC II
2.55e-16	0.306236	0.827	0.731	5.3e-12	RALA	CoEC II
2.76e-16	0.562058	0.286	0.185	5.73e-12	AVPR2	CoEC II
3.4e-16	0.279912	0.769	0.64	7.06e-12	POLR1D	CoEC II
5.49e-16	0.262264	0.779	0.65	1.14e-11	C1orf21	CoEC II
6.07e-16	0.394389	0.464	0.34	1.26e-11	PPP2R5A	CoEC II
7.56e-16	0.339552	0.606	0.477	1.57e-11	TMEM256	CoEC II
8.89e-16	0.53727	0.365	0.258	1.85e-11	NOB1	CoEC II
8.93e-16	0.320243	0.425	0.295	1.85e-11	CXorf36	CoEC II
9.08e-16	0.474299	0.395	0.282	1.88e-11	TBXA2R	CoEC II
1.04e-15	0.487454	0.404	0.29	2.15e-11	HNRNPA1P48	CoEC II
1.12e-15	0.471109	0.459	0.348	2.33e-11	NMT2	CoEC II
1.14e-15	0.28746	0.582	0.445	2.37e-11	EBPL	CoEC II
1.84e-15	0.289774	0.698	0.568	3.81e-11	APEX1	CoEC II
4.17e-15	0.471174	0.385	0.275	8.66e-11	HMGA1	CoEC II
6.78e-15	0.251192	0.944	0.91	1.41e-10	YWHAH	CoEC II
7.34e-15	0.276505	0.743	0.616	1.52e-10	PPIC	CoEC II
1.19e-14	0.433779	0.739	0.654	2.46e-10	ANXA3	CoEC II
1.22e-14	0.363508	0.409	0.294	2.53e-10	MADCAM1	CoEC II
1.23e-14	0.30706	0.712	0.588	2.55e-10	HIGD2A	CoEC II
1.24e-14	0.474795	0.338	0.234	2.57e-10	FAM110D	CoEC II
1.4e-14	0.461294	0.386	0.277	2.89e-10	BID	CoEC II
1.7e-14	0.283221	0.761	0.647	3.53e-10	SNRPF	CoEC II
2.8e-14	0.366752	0.341	0.233	5.8e-10	MTRNR2L8	CoEC II
2.84e-14	0.423634	0.419	0.305	5.89e-10	PTRHD1	CoEC II
7.34e-14	0.43338	0.356	0.25	1.52e-09	LRRC75A	CoEC II
1.08e-13	0.52735	0.301	0.206	2.24e-09	ANXA2R	CoEC II
1.61e-13	0.521441	0.254	0.166	3.34e-09	PQLC1	CoEC II
1.7e-13	0.285638	0.766	0.659	3.52e-09	FLOT1	CoEC II
2.06e-13	0.469313	0.301	0.205	4.27e-09	TSHZ2	CoEC II
2.51e-13	0.250639	0.758	0.648	5.2e-09	EIF3L	CoEC II
3.3e-13	0.283782	0.327	0.22	6.85e-09	2011-09-01	CoEC II
4.11e-13	0.348023	0.624	0.523	8.52e-09	CDKN1C	CoEC II
6.1e-13	0.256904	0.799	0.697	1.27e-08	EIF3G	CoEC II
9.47e-13	0.454969	0.368	0.271	1.96e-08	SHB	CoEC II
1.48e-12	0.386653	0.348	0.247	3.07e-08	ZNF436	CoEC II
1.92e-12	0.48829	0.301	0.212	3.98e-08	ZNF366	CoEC II
3.08e-12	0.403817	0.257	0.171	6.39e-08	ADAMTSL3	CoEC II
4.68e-12	0.298391	0.473	0.357	9.7e-08	CYB5A	CoEC II
5.09e-12	0.400525	0.47	0.371	1.06e-07	EBNA1BP2	CoEC II
5.52e-12	0.32891	0.496	0.384	1.15e-07	IGBP1	CoEC II
7.07e-12	0.308416	0.583	0.494	1.47e-07	HSPA1B	CoEC II
7.23e-12	0.371965	0.352	0.255	1.5e-07	TCEAL7	CoEC II
9.64e-12	0.293663	0.556	0.447	2e-07	MAP3K1	CoEC II
1.05e-11	0.290604	0.502	0.386	2.19e-07	MRPL22	CoEC II
1.15e-11	0.385638	0.318	0.228	2.39e-07	NQO1	CoEC II
3.46e-11	0.318396	0.501	0.396	7.18e-07	PAFAH1B3	CoEC II
4.98e-11	0.254883	0.653	0.544	1.03e-06	NDUFS4	CoEC II
5.85e-11	0.272133	0.507	0.397	1.21e-06	DPY30	CoEC II
7.25e-11	0.419439	0.328	0.239	1.51e-06	LFNG	CoEC II
1.2e-10	0.35933	0.338	0.247	2.49e-06	TMEM255B	CoEC II
1.23e-10	0.258929	0.812	0.716	2.55e-06	EIF3I	CoEC II
1.35e-10	0.264436	0.656	0.548	2.8e-06	SNRPC	CoEC II
1.39e-10	0.277247	0.531	0.423	2.88e-06	SVBP	CoEC II
1.49e-10	0.433563	0.329	0.243	3.08e-06	SMCO4	CoEC II
1.52e-10	0.279967	0.583	0.477	3.16e-06	PEF1	CoEC II
1.74e-10	0.345118	0.6	0.509	3.61e-06	GNAI1	CoEC II
2.45e-10	0.369699	0.459	0.367	5.08e-06	ZNRD1	CoEC II
3.35e-10	0.332542	0.407	0.312	6.95e-06	PHF5A	CoEC II
5.05e-10	0.359908	0.388	0.297	1.05e-05	PDCL3	CoEC II
5.46e-10	0.322267	0.51	0.417	1.13e-05	TPRKB	CoEC II
5.63e-10	0.278492	0.427	0.329	1.17e-05	JAGN1	CoEC II
6.17e-10	0.278313	0.389	0.29	1.28e-05	DYRK2	CoEC II
7.09e-10	0.323395	0.441	0.343	1.47e-05	BCL2L1	CoEC II
7.61e-10	0.280736	0.513	0.413	1.58e-05	MTIF3	CoEC II
8.37e-10	0.291704	0.449	0.352	1.74e-05	TAF11	CoEC II
8.44e-10	0.33217	0.401	0.309	1.75e-05	NT5C3A	CoEC II
1.02e-09	0.340481	0.412	0.323	2.11e-05	DHPS	CoEC II
1.04e-09	0.433994	0.288	0.21	2.15e-05	MRPL10	CoEC II
1.06e-09	0.262188	0.28	0.197	2.21e-05	CLEC2B	CoEC II
1.39e-09	0.269041	0.449	0.35	2.89e-05	HSD17B11	CoEC II
1.41e-09	0.264008	0.556	0.455	2.93e-05	PFDN4	CoEC II
1.61e-09	0.262727	0.547	0.444	3.34e-05	VBP1	CoEC II
1.79e-09	0.307191	0.475	0.385	3.72e-05	THOC7	CoEC II
1.81e-09	0.276483	0.453	0.358	3.75e-05	BET1	CoEC II
2.2e-09	0.417702	0.31	0.231	4.57e-05	KLF11	CoEC II
2.45e-09	0.270149	0.547	0.449	5.07e-05	MPLKIP	CoEC II
2.6e-09	0.375873	0.277	0.2	5.39e-05	TMEM70	CoEC II
2.73e-09	0.258201	0.53	0.434	5.66e-05	NCK2	CoEC II
3.31e-09	0.286461	0.297	0.215	6.87e-05	CD44	CoEC II
3.81e-09	0.344525	0.345	0.26	7.9e-05	TIMM9	CoEC II
5.47e-09	0.435884	0.266	0.194	0.000113505	MAP7D3	CoEC II
5.59e-09	0.288767	0.454	0.362	0.000116058	RFXANK	CoEC II
6.37e-09	0.437661	0.299	0.226	0.000132082	RBM18	CoEC II
6.42e-09	0.26337	0.671	0.582	0.000133217	MAP1LC3A	CoEC II
6.57e-09	0.377196	0.265	0.191	0.000136275	SNAI2	CoEC II
6.82e-09	0.443729	0.264	0.192	0.000141456	PTPRN2	CoEC II
7.13e-09	0.250545	0.257	0.18	0.000147949	COL4A3BP	CoEC II
8.6e-09	0.545801	0.286	0.217	0.000178359	MTMR10	CoEC II
1.52e-08	0.290821	0.465	0.372	0.000316048	COA4	CoEC II
1.59e-08	0.268305	0.283	0.205	0.000329258	DHRS3	CoEC II
2.05e-08	0.299773	0.342	0.261	0.000425159	C12orf76	CoEC II
2.09e-08	0.287571	0.435	0.346	0.00043326	SDHB	CoEC II
2.16e-08	0.286435	0.395	0.31	0.00044766	PBDC1	CoEC II
2.21e-08	0.293471	0.42	0.337	0.000458896	IDH3B	CoEC II
3.11e-08	0.312287	0.331	0.253	0.000645244	ZNF667-AS1	CoEC II
3.14e-08	0.289178	0.389	0.305	0.000651358	LYRM4	CoEC II
4.54e-08	0.267395	0.605	0.521	0.000942443	MRPL14	CoEC II
4.55e-08	0.40458	0.297	0.228	0.000943309	RP9	CoEC II
4.83e-08	0.277164	0.716	0.643	0.00100212	WARS	CoEC II
9.27e-08	0.415965	0.268	0.202	0.00192282	LYSMD2	CoEC II
9.71e-08	0.329756	0.31	0.238	0.00201477	ARMCX1	CoEC II
1.17e-07	0.347089	0.28	0.211	0.00241809	APIP	CoEC II
1.22e-07	0.254219	0.404	0.32	0.00253098	MRPL15	CoEC II
1.28e-07	0.318235	0.378	0.302	0.00265632	NXT1	CoEC II
1.31e-07	0.295001	0.355	0.278	0.00272638	PQBP1	CoEC II
1.34e-07	0.362767	0.257	0.19	0.00277576	CARD16	CoEC II
1.5e-07	0.294914	0.353	0.276	0.0031068	CCNG1	CoEC II
1.87e-07	0.287312	0.441	0.362	0.0038883	MRPL13	CoEC II
2.15e-07	0.299361	0.386	0.309	0.00446984	EVA1C	CoEC II
2.46e-07	0.333374	0.302	0.233	0.00510266	BLVRB	CoEC II
3.05e-07	0.347793	0.303	0.236	0.00632199	MED21	CoEC II
3.1e-07	0.300779	0.373	0.297	0.00642425	C8orf58	CoEC II
4.43e-07	0.353861	0.303	0.235	0.00918459	MRPL44	CoEC II
4.5e-07	0.257458	0.4	0.321	0.0093334	SNRPA	CoEC II
5.83e-07	0.429262	0.267	0.206	0.012097	TCTEX1D2	CoEC II
5.98e-07	0.260253	0.365	0.289	0.0123973	CHCHD3	CoEC II
6.73e-07	0.259913	0.4	0.323	0.0139657	MRPS14	CoEC II
6.85e-07	0.294967	0.346	0.276	0.0142213	CMC1	CoEC II
7.33e-07	0.312739	0.262	0.198	0.0152015	SORBS1	CoEC II
8.54e-07	0.258598	0.4	0.324	0.0177203	BTBD10	CoEC II
9.07e-07	0.284225	0.367	0.294	0.0188179	NDUFAF2	CoEC II
9.34e-07	0.347381	0.261	0.199	0.0193676	TRAPPC6A	CoEC II
1.12e-06	0.283969	0.291	0.224	0.0231711	WTIP	CoEC II
1.15e-06	0.253449	0.458	0.383	0.0239353	MRPL54	CoEC II
1.69e-06	0.26268	0.409	0.337	0.0351521	EMC2	CoEC II
1.87e-06	0.288115	0.302	0.237	0.0386966	RTCA	CoEC II
1.91e-06	0.271391	0.396	0.324	0.0396522	RAB32	CoEC II
2.06e-06	0.2663	0.366	0.295	0.0427757	MRPS23	CoEC II
2.49e-06	0.260097	0.368	0.297	0.0517176	BABAM1	CoEC II
2.86e-06	0.273383	0.32	0.254	0.0594108	RPP30	CoEC II
2.98e-06	0.327226	0.266	0.206	0.0618747	GPN1	CoEC II
4.13e-06	0.276721	0.338	0.274	0.0856042	UBE2L6	CoEC II
5.42e-06	0.253657	0.33	0.265	0.112542	SPATC1L	CoEC II
5.61e-06	0.268811	0.389	0.32	0.116488	CDC26	CoEC II
5.95e-06	0.37885	0.283	0.226	0.123385	STK17A	CoEC II
6.68e-06	0.256688	0.354	0.289	0.138511	TMEM101	CoEC II
1.15e-05	0.312581	0.294	0.236	0.237957	MRPL45	CoEC II
1.16e-05	0.325809	0.283	0.226	0.240487	DIMT1	CoEC II
1.62e-05	0.296308	0.258	0.203	0.335236	SNAPC2	CoEC II
2.53e-05	0.261854	0.281	0.224	0.524428	RARG	CoEC II
3.03e-05	0.290807	0.28	0.226	0.629218	PIP4K2A	CoEC II
3.3e-05	0.257226	0.34	0.28	0.685029	CINP	CoEC II
4.25e-05	0.263185	0.447	0.384	0.8811	SERTAD1	CoEC II
5.16e-05	0.265012	0.314	0.259	1	STX8	CoEC II
5.27e-05	0.254335	0.283	0.229	1	NIP7	CoEC II
0.000149237	0.30899	0.275	0.228	1	AVEN	CoEC II
0.000406539	0.250768	0.267	0.221	1	ANAPC10	CoEC II
0.000441415	0.263997	0.266	0.22	1	ZCCHC9	CoEC II
0.000820031	0.258757	0.265	0.222	1	RAB9A	CoEC II
0.00191215	0.297034	0.652	0.624	1	FILIP1L	CoEC II
0	5.63229	0.964	0.091	0	CDH11	Endoc
0	4.41062	0.893	0.047	0	CCDC80	Endoc
0	5.2489	0.871	0.043	0	ADGRG6	Endoc
0	4.95218	0.924	0.097	0	EMILIN1	Endoc
0	5	0.899	0.077	0	MEST	Endoc
0	4.20131	0.881	0.06	0	DKK3	Endoc
0	6.96217	0.836	0.016	0	SMOC1	Endoc
0	3.38723	0.917	0.101	0	VCAN	Endoc
0	4.50222	0.959	0.144	0	CGNL1	Endoc
0	4.5889	0.859	0.05	0	PDLIM3	Endoc
0	4.09344	0.957	0.148	0	MGP	Endoc
0	4.46693	0.848	0.041	0	COLEC11	Endoc
0	5.13579	0.863	0.06	0	NSG1	Endoc
0	5.00035	0.827	0.027	0	PDE3A	Endoc
0	4.70845	0.885	0.102	0	HMCN1	Endoc
0	4.00977	0.948	0.166	0	MMRN1	Endoc
0	4.3605	0.819	0.037	0	GATA4	Endoc
0	5.50731	0.823	0.047	0	NPR3	Endoc
0	5.79009	0.795	0.02	0	PCDH7	Endoc
0	5.28349	0.806	0.048	0	ITGA8	Endoc
0	5.13643	0.986	0.229	0	POSTN	Endoc
0	4.85092	0.795	0.042	0	SCARA3	Endoc
0	4.57803	0.941	0.192	0	PLAC9	Endoc
0	3.54141	0.856	0.111	0	COLEC12	Endoc
0	4.90228	0.773	0.032	0	C7	Endoc
0	5.11887	0.771	0.033	0	LITAF	Endoc
0	4.90122	0.771	0.038	0	SPINT2	Endoc
0	4.54357	0.774	0.042	0	MRC2	Endoc
0	5.78797	0.744	0.02	0	ABCA8	Endoc
0	5.38329	0.749	0.026	0	SMTNL2	Endoc
0	4.04055	0.799	0.078	0	KANK1	Endoc
0	4.18594	0.809	0.088	0	MEIS2	Endoc
0	5.42117	0.975	0.256	0	COL3A1	Endoc
0	4.44014	0.774	0.055	0	CPXM2	Endoc
0	2.63622	0.93	0.214	0	TMEM100	Endoc
0	3.92286	0.815	0.099	0	LRIG1	Endoc
0	5.78485	0.737	0.023	0	NTN1	Endoc
0	5.34168	0.808	0.097	0	ATP1B1	Endoc
0	5.27316	0.738	0.027	0	C2orf88	Endoc
0	3.62782	0.877	0.172	0	PLTP	Endoc
0	4.02277	0.838	0.133	0	SLCO2A1	Endoc
0	3.75639	0.966	0.261	0	FOXC1	Endoc
0	3.92267	0.801	0.097	0	BMX	Endoc
0	4.04013	0.962	0.261	0	COL1A2	Endoc
0	4.58406	0.96	0.261	0	LEPR	Endoc
0	3.77084	0.897	0.206	0	ARL4D	Endoc
0	3.39964	0.864	0.174	0	LRIG3	Endoc
0	2.77437	0.911	0.226	0	FBLN2	Endoc
0	3.35375	0.791	0.108	0	LTC4S	Endoc
0	3.03351	0.869	0.19	0	LHFPL6	Endoc
0	3.66879	0.814	0.137	0	SERPINB1	Endoc
0	3.24011	0.809	0.134	0	CLU	Endoc
0	3.34492	0.91	0.237	0	CHSY1	Endoc
0	3.60125	0.866	0.196	0	KRT18	Endoc
0	4.24636	0.688	0.019	0	HAPLN1	Endoc
0	3.90149	0.897	0.229	0	QSOX1	Endoc
0	3.35237	0.889	0.223	0	CEMIP2	Endoc
0	3.38707	0.869	0.203	0	PTGIS	Endoc
0	2.49058	0.936	0.275	0	ELN	Endoc
0	3.90227	0.699	0.038	0	HAND2	Endoc
0	3.36275	0.796	0.136	0	SERPINB9	Endoc
0	4.78137	0.69	0.039	0	FMOD	Endoc
0	4.3332	0.688	0.039	0	COL23A1	Endoc
0	4.94394	0.67	0.023	0	TMEM108	Endoc
0	1.69233	0.807	0.16	0	LTBP4	Endoc
0	5.68052	0.66	0.014	0	SALL1	Endoc
0	4.28681	0.671	0.027	0	BMPER	Endoc
0	3.64399	0.708	0.067	0	SEPTIN6	Endoc
0	5.66942	0.692	0.051	0	APOE	Endoc
0	6.38825	0.653	0.013	0	MASP1	Endoc
0	3.11993	0.738	0.099	0	GATA6	Endoc
0	5.38044	0.69	0.051	0	INHBA	Endoc
0	4.97388	0.671	0.037	0	MIR100HG	Endoc
0	6.88001	0.643	0.009	0	APCDD1L	Endoc
0	4.08389	0.688	0.054	0	TSTD1	Endoc
0	5.37011	0.656	0.023	0	NR2F1	Endoc
0	3.22951	0.743	0.11	0	MIR99AHG	Endoc
0	5.75987	0.646	0.014	0	ASPN	Endoc
0	3.669	0.769	0.137	0	CLEC11A	Endoc
0	2.59503	0.869	0.238	0	SNHG32	Endoc
0	3.01932	0.923	0.292	0	PROCR	Endoc
0	4.33137	0.675	0.044	0	DOK5	Endoc
0	3.59196	0.71	0.085	0	NT5E	Endoc
0	3.28648	0.967	0.342	0	ALDH2	Endoc
0	3.32375	0.814	0.195	0	PLSCR4	Endoc
0	5.09875	0.639	0.024	0	IRX3	Endoc
0	3.41618	0.712	0.098	0	EPS8	Endoc
0	3.18407	0.785	0.172	0	IL1R1	Endoc
0	3.13734	0.709	0.103	0	PALLD	Endoc
0	3.76261	0.732	0.127	0	SFRP1	Endoc
0	4.87557	0.622	0.017	0	SALL3	Endoc
0	3.5933	0.713	0.109	0	CACNA2D1	Endoc
0	3.50941	0.975	0.372	0	TGM2	Endoc
0	3.08182	0.707	0.107	0	CPXM1	Endoc
0	2.95241	0.714	0.116	0	MMP28	Endoc
0	2.82008	0.789	0.2	0	ACKR3	Endoc
0	2.07009	0.93	0.344	0	SNHG5	Endoc
0	3.27185	0.704	0.12	0	TTC9	Endoc
0	3.41693	0.665	0.082	0	SLC22A17	Endoc
0	3.09378	0.677	0.095	0	GNG12	Endoc
0	4.97081	0.63	0.048	0	ADIRF	Endoc
0	2.45442	0.723	0.141	0	BGN	Endoc
0	4.75941	0.617	0.036	0	CCDC3	Endoc
0	2.88304	0.653	0.073	0	DKK2	Endoc
0	2.74014	0.867	0.288	0	TLE1	Endoc
0	2.00058	0.909	0.331	0	SNHG6	Endoc
0	2.94656	0.692	0.114	0	TMED3	Endoc
0	5.92367	0.621	0.044	0	NPPC	Endoc
0	3.93805	0.631	0.054	0	SRPX	Endoc
0	2.67895	0.724	0.149	0	MICAL2	Endoc
0	2.95946	0.702	0.128	0	IER3	Endoc
0	3.2765	0.726	0.154	0	NCOA7	Endoc
0	4.28219	0.608	0.037	0	AKR1C3	Endoc
0	4.35679	0.7	0.131	0	CYP1B1	Endoc
0	3.0583	0.894	0.327	0	NBL1	Endoc
0	2.0545	0.908	0.341	0	HLA-DRB1	Endoc
0	3.65638	0.638	0.075	0	RASGEF1B	Endoc
0	3.31265	0.662	0.1	0	AMIGO2	Endoc
0	4.34213	0.606	0.044	0	HS3ST1	Endoc
0	3.01319	0.67	0.109	0	DAPK1	Endoc
0	2.17926	0.928	0.368	0	GAS5	Endoc
0	2.22304	0.835	0.275	0	FKBP10	Endoc
0	4.45602	0.585	0.028	0	CTSK	Endoc
0	4.42192	0.581	0.027	0	PLXNA4	Endoc
0	4.70603	0.584	0.031	0	SMIM3	Endoc
0	2.6318	0.739	0.187	0	GMDS	Endoc
0	2.36344	0.771	0.219	0	TPST2	Endoc
0	3.59768	0.653	0.102	0	PAPSS2	Endoc
0	1.98548	0.778	0.229	0	SNHG16	Endoc
0	2.97268	0.662	0.117	0	ITGA10	Endoc
0	2.88394	0.8	0.255	0	MTRF1L	Endoc
0	1.74604	0.876	0.331	0	GASK1B	Endoc
0	2.2925	0.817	0.274	0	IL33	Endoc
0	2.39429	0.912	0.37	0	INPP1	Endoc
0	2.42816	0.76	0.218	0	ST6GAL1	Endoc
0	1.77695	0.945	0.403	0	SNHG29	Endoc
0	3.02006	0.926	0.386	0	C4orf48	Endoc
0	3.84556	0.591	0.055	0	THBS3	Endoc
0	2.91273	0.942	0.406	0	SAT1	Endoc
0	6.6293	0.546	0.012	0	PWWP3B	Endoc
0	1.70693	0.948	0.415	0	EEF1G	Endoc
0	1.63759	0.948	0.415	0	NME2	Endoc
0	2.14023	0.729	0.2	0	ITPRID2	Endoc
0	2.17729	0.708	0.183	0	AKR1B1	Endoc
0	2.36819	0.819	0.297	0	NAB1	Endoc
0	2.54866	0.726	0.204	0	BAALC	Endoc
0	3.35115	0.557	0.036	0	HAND2-AS1	Endoc
0	4.41888	0.555	0.034	0	MEDAG	Endoc
0	2.65353	0.698	0.177	0	KCNK6	Endoc
0	2.64399	0.673	0.155	0	EPHA4	Endoc
0	2.27367	0.788	0.272	0	ZCCHC24	Endoc
0	4.74316	0.547	0.032	0	OLFML3	Endoc
0	3.35525	0.951	0.436	0	ITPR1	Endoc
0	1.34359	0.944	0.43	0	SRGN	Endoc
0	4.95873	0.534	0.02	0	ALDH1A2	Endoc
0	2.41935	0.683	0.172	0	AEBP1	Endoc
0	1.97975	0.84	0.329	0	SNHG8	Endoc
0	2.12106	0.76	0.25	0	ARL4A	Endoc
0	1.99933	0.823	0.314	0	WLS	Endoc
0	2.25328	0.8	0.293	0	FNIP2	Endoc
0	2.15888	0.812	0.305	0	TMEM106B	Endoc
0	3.05031	0.611	0.104	0	CAMK1	Endoc
0	2.11216	0.776	0.269	0	ARMCX2	Endoc
0	2.38409	0.687	0.181	0	P3H4	Endoc
0	2.28221	0.679	0.174	0	CRNDE	Endoc
0	3.9864	0.558	0.053	0	ST3GAL5	Endoc
0	4.52891	0.532	0.027	0	METTL7A	Endoc
0	3.02685	0.587	0.082	0	ANTKMT	Endoc
0	2.1511	0.964	0.459	0	TSPO	Endoc
0	4.75182	0.559	0.055	0	LYPD2	Endoc
0	4.91683	0.517	0.017	0	PKHD1L1	Endoc
0	2.09758	0.706	0.206	0	MANSC1	Endoc
0	2.6454	0.628	0.128	0	KDELR3	Endoc
0	2.97507	0.596	0.098	0	NRGN	Endoc
0	2.23221	0.679	0.182	0	STAB1	Endoc
0	2.35358	0.626	0.13	0	MAGI2-AS3	Endoc
0	2.39026	0.666	0.171	0	EGR1	Endoc
0	1.64959	0.885	0.391	0	TOMM5	Endoc
0	4.47655	0.522	0.029	0	MPZL2	Endoc
0	3.89869	0.513	0.022	0	HAS2	Endoc
0	5.99476	0.5	0.009	0	TMEM132C	Endoc
0	3.3409	0.579	0.089	0	CD82	Endoc
0	2.17681	0.727	0.239	0	ANGPTL4	Endoc
0	2.37131	0.701	0.213	0	KLHL4	Endoc
0	2.95818	0.715	0.228	0	CEBPD	Endoc
0	2.32279	0.83	0.343	0	NOS3	Endoc
0	6.34087	0.5	0.014	0	IL1RL1	Endoc
0	3.77012	0.53	0.045	0	MATN2	Endoc
0	2.19133	0.733	0.248	0	HSPA2	Endoc
0	1.81823	0.818	0.333	0	ARL6IP5	Endoc
0	5.49003	0.501	0.019	0	CRABP2	Endoc
0	2.24588	0.703	0.221	0	EIF4EBP1	Endoc
0	1.94466	0.931	0.45	0	CST3	Endoc
0	2.24485	0.62	0.14	0	ST6GALNAC6	Endoc
0	6.1031	0.487	0.009	0	PAMR1	Endoc
0	3.51137	0.545	0.068	0	PKDCC	Endoc
0	2.38146	0.612	0.135	0	AIG1	Endoc
0	3.10941	0.542	0.066	0	MEGF6	Endoc
0	5.19073	0.498	0.022	0	COL14A1	Endoc
0	2.20603	0.693	0.219	0	ST6GALNAC3	Endoc
0	3.38924	0.524	0.052	0	MYEF2	Endoc
0	2.30372	0.634	0.162	0	ACVR1	Endoc
0	2.01686	0.791	0.322	0	FAM107B	Endoc
0	3.08097	0.549	0.08	0	CRYAB	Endoc
0	1.66929	0.928	0.459	0	NR2F2	Endoc
0	3.52107	0.538	0.071	0	ANO1	Endoc
0	2.5203	0.567	0.1	0	EPB41L3	Endoc
0	3.72351	0.516	0.05	0	RCN3	Endoc
0	4.24659	0.494	0.029	0	SNCA	Endoc
0	1.98832	0.816	0.351	0	AAMDC	Endoc
0	2.04992	0.854	0.39	0	ENTPD1	Endoc
0	2.59181	0.608	0.144	0	IFI27	Endoc
0	2.09757	0.872	0.409	0	TMEM141	Endoc
0	2.99454	0.59	0.127	0	CKB	Endoc
0	3.27766	0.527	0.067	0	TIAM2	Endoc
0	1.8288	0.872	0.413	0	FZD6	Endoc
0	1.98582	0.823	0.364	0	HIBCH	Endoc
0	4.54561	0.471	0.014	0	LINC01896	Endoc
0	2.60563	0.568	0.111	0	C1QTNF6	Endoc
0	2.3136	0.599	0.143	0	FEZ1	Endoc
0	3.92793	0.5	0.045	0	HYAL1	Endoc
0	1.86844	0.873	0.42	0	GSTO1	Endoc
0	2.21661	0.603	0.15	0	SELENOM	Endoc
0	2.52592	0.553	0.101	0	POGLUT3	Endoc
0	1.92144	0.93	0.48	0	S100A6	Endoc
0	3.49262	0.491	0.041	0	CCL21	Endoc
0	2.67652	0.583	0.133	0	FJX1	Endoc
0	2.26401	0.577	0.127	0	SNHG14	Endoc
0	4.80489	0.468	0.02	0	SELP	Endoc
0	2.46634	0.563	0.116	0	GSTM3	Endoc
0	3.86815	0.489	0.043	0	IL18R1	Endoc
0	4.45956	0.462	0.017	0	NUPR1	Endoc
0	5.10856	0.462	0.018	0	ADAMTS9-AS1	Endoc
0	3.52024	0.496	0.052	0	CMBL	Endoc
0	4.02574	0.488	0.044	0	CTSC	Endoc
0	3.04153	0.506	0.062	0	SESN3	Endoc
0	2.68465	0.543	0.105	0	FKBP11	Endoc
0	3.47501	0.516	0.08	0	APCDD1	Endoc
0	2.21337	0.979	0.543	0	ACTN1	Endoc
0	5.58877	0.444	0.009	0	ADAMTS12	Endoc
0	3.96124	0.464	0.031	0	LRATD2	Endoc
0	2.29834	0.561	0.128	0	ALDH18A1	Endoc
0	7.87151	0.437	0.005	0	AC083864.5	Endoc
0	2.0476	0.91	0.48	0	FNDC3B	Endoc
0	3.01379	0.518	0.088	0	PLAT	Endoc
0	3.49593	0.455	0.025	0	TPBG	Endoc
0	4.08218	0.466	0.038	0	NEXN	Endoc
0	2.42651	0.56	0.132	0	OSMR	Endoc
0	4.39558	0.444	0.017	0	EDIL3	Endoc
0	1.72424	0.901	0.475	0	BACE2	Endoc
0	3.88861	0.462	0.037	0	AKR1C1	Endoc
0	2.49658	0.538	0.114	0	FKBP14	Endoc
0	2.40171	0.928	0.506	0	VGLL4	Endoc
0	2.52626	0.518	0.097	0	RHOU	Endoc
0	3.11066	0.498	0.077	0	MEGF9	Endoc
0	3.44848	0.469	0.048	0	MGST1	Endoc
0	3.14753	0.489	0.068	0	PRRT2	Endoc
0	2.74408	0.495	0.076	0	HINT2	Endoc
0	3.12134	0.5	0.082	0	TSPAN5	Endoc
0	2.63356	0.934	0.519	0	PLPP3	Endoc
0	4.33802	0.436	0.022	0	SSTR2	Endoc
0	3.34529	0.443	0.03	0	RAB11FIP1	Endoc
0	1.37923	0.969	0.556	0	FBN1	Endoc
0	4.28326	0.437	0.028	0	WNT11	Endoc
0	5.55173	0.417	0.009	0	ART4	Endoc
0	3.93226	0.436	0.03	0	VAMP8	Endoc
0	2.96593	0.469	0.064	0	PTPRF	Endoc
0	4.56248	0.426	0.021	0	SLC6A4	Endoc
0	5.69785	0.413	0.009	0	IRX5	Endoc
0	2.6814	0.499	0.096	0	GALNT10	Endoc
0	4.93766	0.418	0.017	0	APOC1	Endoc
0	4.05521	0.424	0.023	0	KLHL13	Endoc
0	4.14171	0.421	0.025	0	BMPR1A	Endoc
0	2.47646	0.966	0.571	0	CTHRC1	Endoc
0	2.83659	0.461	0.068	0	BMERB1	Endoc
0	3.68223	0.43	0.039	0	PIR	Endoc
0	4.57278	0.409	0.018	0	MAOA	Endoc
0	2.58361	0.478	0.088	0	CALHM2	Endoc
0	2.95173	0.474	0.084	0	SCD5	Endoc
0	3.00996	0.45	0.062	0	KLHL3	Endoc
0	3.88977	0.429	0.041	0	GAS1	Endoc
0	1.69592	0.917	0.529	0	TNFRSF1A	Endoc
0	2.65239	0.464	0.076	0	C12orf75	Endoc
0	4.30331	0.408	0.02	0	PLEKHA4	Endoc
0	2.27176	0.959	0.573	0	ECE1	Endoc
0	3.15929	0.443	0.058	0	CLDN11	Endoc
0	2.19675	0.955	0.57	0	CTSB	Endoc
0	4.80417	0.414	0.03	0	HTRA3	Endoc
0	3.01467	0.446	0.064	0	CERCAM	Endoc
0	2.62486	0.464	0.082	0	IFI27L2	Endoc
0	2.97455	0.437	0.055	0	ATP2A3	Endoc
0	5.07289	0.392	0.012	0	GPBAR1	Endoc
0	4.53529	0.401	0.021	0	RADIL	Endoc
0	4.07434	0.405	0.026	0	KIF21A	Endoc
0	3.94852	0.406	0.028	0	SELENBP1	Endoc
0	5.02765	0.392	0.014	0	ACKR4	Endoc
0	4.35722	0.393	0.02	0	MYRIP	Endoc
0	4.14952	0.405	0.032	0	SEMA5A	Endoc
0	2.90404	0.424	0.056	0	SETBP1	Endoc
0	1.66826	0.972	0.609	0	PDLIM1	Endoc
0	3.36827	0.399	0.04	0	NXPE3	Endoc
0	4.48267	0.382	0.027	0	COL1A1	Endoc
0	2.95573	0.406	0.052	0	NAAA	Endoc
0	3.32185	0.392	0.039	0	TMEM45A	Endoc
0	4.01725	0.371	0.018	0	PRKCB	Endoc
0	4.22709	0.371	0.02	0	RAC2	Endoc
0	1.73828	0.953	0.603	0	PRDX4	Endoc
0	5.03675	0.358	0.01	0	NR2F1-AS1	Endoc
0	3.31106	0.388	0.041	0	EPB41L1	Endoc
0	2.4149	0.98	0.634	0	WWTR1	Endoc
0	2.20022	0.384	0.039	0	SULF1	Endoc
0	5.38204	0.348	0.007	0	IL10RA	Endoc
0	6.32737	0.343	0.005	0	COL8A2	Endoc
0	4.01466	0.359	0.023	0	PLEKHG3	Endoc
0	3.48397	0.368	0.038	0	ST6GALNAC1	Endoc
0	6.19234	0.33	0.005	0	OPCML	Endoc
0	3.85476	0.353	0.028	0	MAFB	Endoc
0	3.69576	0.353	0.029	0	PRKAA2	Endoc
0	4.76242	0.335	0.013	0	PTGS1	Endoc
0	3.91222	0.343	0.024	0	GMPR	Endoc
0	5.73121	0.331	0.012	0	NRG1	Endoc
0	3.48089	0.353	0.035	0	DDR2	Endoc
0	3.17015	0.353	0.037	0	AC245297.3	Endoc
0	3.4551	0.353	0.037	0	E2F7	Endoc
0	3.36362	0.348	0.034	0	CBR1	Endoc
0	3.51536	0.344	0.031	0	HEPH	Endoc
0	3.68975	0.343	0.031	0	LSAMP	Endoc
0	5.59774	0.32	0.008	0	PLA2G5	Endoc
0	3.03432	0.353	0.041	0	BASP1	Endoc
0	3.30817	0.348	0.036	0	DIXDC1	Endoc
0	5.59885	0.321	0.01	0	ROBO2	Endoc
0	3.82469	0.327	0.016	0	WNT2	Endoc
0	3.42853	0.344	0.033	0	FOXP4	Endoc
0	3.80024	0.33	0.025	0	SNHG18	Endoc
0	1.78899	0.966	0.661	0	HMGN3	Endoc
0	5.48735	0.311	0.008	0	EPB41L4B	Endoc
0	6.34339	0.307	0.004	0	ALOX5	Endoc
0	4.60783	0.313	0.011	0	EFEMP1	Endoc
0	3.83105	0.324	0.022	0	IRS2	Endoc
0	5.08161	0.312	0.01	0	POF1B	Endoc
0	2.00831	0.93	0.63	0	PLVAP	Endoc
0	2.27358	0.321	0.028	0	BAMBI	Endoc
0	5.26005	0.303	0.011	0	PDGFRB	Endoc
0	4.47929	0.303	0.014	0	SLC7A2	Endoc
0	4.53878	0.3	0.012	0	LINC01133	Endoc
0	3.53568	0.318	0.033	0	PLCE1	Endoc
0	4.65114	0.304	0.02	0	NDUFA4L2	Endoc
0	1.5836	0.984	0.702	0	YBX3	Endoc
0	6.06075	0.287	0.005	0	CBLN2	Endoc
0	5.23936	0.29	0.009	0	PLA2G4A	Endoc
0	1.50787	0.98	0.706	0	RPL17	Endoc
0	3.67539	0.294	0.023	0	LGR4	Endoc
0	2.55006	0.989	0.722	0	TFPI	Endoc
0	4.6621	0.271	0.009	0	EFS	Endoc
0	4.12583	0.276	0.015	0	BICC1	Endoc
0	5.03238	0.267	0.008	0	CA12	Endoc
0	1.79519	0.984	0.727	0	FOXP1	Endoc
0	3.91697	0.276	0.019	0	NAALADL2	Endoc
0	4.50525	0.266	0.011	0	HSPB8	Endoc
0	3.98089	0.267	0.016	0	SULT1A1	Endoc
0	2.14388	0.998	0.749	0	FN1	Endoc
0	4.97404	0.252	0.008	0	SLITRK4	Endoc
0	3.9848	0.257	0.014	0	ADRB3	Endoc
0	3.84184	0.259	0.018	0	EPDR1	Endoc
0	3.88079	0.258	0.018	0	CNTNAP1	Endoc
0	3.99013	0.252	0.012	0	SLIT3	Endoc
0	4.03995	0.257	0.017	0	FAM110B	Endoc
0	4.13652	0.253	0.015	0	RASSF10	Endoc
0	2.75492	0.988	0.763	0	TIMP1	Endoc
0	1.33399	0.972	0.749	0	PSAP	Endoc
0	1.37841	0.98	0.761	0	CALU	Endoc
0	1.58167	0.976	0.768	0	FXYD5	Endoc
0	1.67428	0.967	0.768	0	MMRN2	Endoc
0	1.79363	0.976	0.782	0	FXYD6	Endoc
0	1.76117	0.986	0.794	0	PRDX6	Endoc
0	1.36919	0.983	0.804	0	P4HB	Endoc
0	2.18429	0.993	0.816	0	CALCRL	Endoc
0	1.3921	0.983	0.811	0	LDHA	Endoc
0	1.28957	0.989	0.837	0	TOMM7	Endoc
0	1.37536	0.986	0.836	0	SDCBP	Endoc
0	2.07722	0.981	0.838	0	CD9	Endoc
0	1.30037	0.994	0.879	0	EEF1B2	Endoc
0	1.60576	0.99	0.883	0	MDK	Endoc
0	1.31113	0.992	0.885	0	FCGRT	Endoc
0	1.2336	0.994	0.902	0	ECSCR	Endoc
0	1.73403	0.986	0.897	0	HSPA5	Endoc
0	1.36892	0.989	0.901	0	PPDPF	Endoc
0	1.34837	0.996	0.915	0	RPL36A	Endoc
0	1.45386	0.998	0.92	0	GSTP1	Endoc
0	1.30745	0.995	0.934	0	OST4	Endoc
0	1.08994	0.994	0.939	0	RPL31	Endoc
0	1.34784	0.996	0.948	0	CD99	Endoc
0	1.20458	0.998	0.953	0	RPS10	Endoc
0	1.16756	0.998	0.959	0	HLA-E	Endoc
0	1.85907	0.999	0.983	0	FTL	Endoc
0	1.41946	0.999	0.984	0	RPL12	Endoc
0	1.52459	1	0.987	0	FTH1	Endoc
0	1.1319	1	0.988	0	RPL10A	Endoc
0	1.05181	0.999	0.988	0	RPL27A	Endoc
0	1.02854	1	0.989	0	EEF2	Endoc
0	0.9577	1	0.993	0	NACA	Endoc
0	1.26929	0.999	0.992	0	RPL23A	Endoc
0	1.0209	0.999	0.993	0	RPL21	Endoc
0	1.2485	0.998	0.992	0	RPS4X	Endoc
0	1.02153	1	0.995	0	RPSA	Endoc
0	0.930792	0.999	0.994	0	RPL35	Endoc
0	0.985743	0.999	0.994	0	RPS13	Endoc
0	1.10126	1	0.997	0	RPS6	Endoc
0	1.36481	1	0.997	0	GAPDH	Endoc
0	0.939371	1	0.997	0	RPS16	Endoc
0	0.988515	1	0.998	0	RPS27	Endoc
0	0.902348	0.999	0.997	0	RPL24	Endoc
0	1.00944	1	0.998	0	RPS3A	Endoc
0	0.891188	1	0.998	0	RPL37	Endoc
0	0.973064	1	0.998	0	RACK1	Endoc
0	1.2199	1	0.998	0	RPS12	Endoc
0	1.2972	0.999	0.997	0	RPLP0	Endoc
0	1.18529	1	0.998	0	RPL36	Endoc
0	0.950175	1	0.998	0	RPS5	Endoc
0	0.981099	1	0.999	0	RPL37A	Endoc
0	0.983033	1	0.999	0	RPS23	Endoc
0	0.928423	1	0.999	0	RPS14	Endoc
0	0.896227	1	0.999	0	RPS24	Endoc
0	1.09242	1	0.999	0	RPL19	Endoc
0	1.01044	1	0.999	0	RPL18A	Endoc
0	1.16175	1	0.999	0	RPL13A	Endoc
0	1.10119	1	0.999	0	RPS9	Endoc
0	1.09218	1	1	0	RPS8	Endoc
0	1.06292	1	1	0	RPL15	Endoc
0	1.17601	1	1	0	RPS18	Endoc
0	0.956299	1	1	0	EEF1A1	Endoc
0	0.906045	1	1	0	RPL8	Endoc
0	1.03375	1	1	0	RPL7A	Endoc
0	1.06369	1	1	0	VIM	Endoc
0	0.988509	1	1	0	RPS3	Endoc
0	1.01311	1	1	0	RPL41	Endoc
0	1.17184	1	1	0	TPT1	Endoc
0	1.15182	1	1	0	RPLP1	Endoc
0	1.16461	1	1	0	RPS2	Endoc
0	0.971555	1	1	0	RPL13	Endoc
0	1.07083	1	1	0	RPL28	Endoc
0	0.955406	1	1	0	RPL3	Endoc
1.36e-307	0.899901	1	0.995	2.82e-303	RPS25	Endoc
1.41e-307	1.91928	0.903	0.516	2.92e-303	CTNNAL1	Endoc
2.53e-307	0.953255	0.998	0.986	5.26e-303	RPL27	Endoc
4.64e-307	1.37741	0.975	0.631	9.63e-303	RPS17	Endoc
8.04e-306	0.966412	0.997	0.965	1.67e-301	EEF1D	Endoc
1.5e-305	1.83434	0.899	0.525	3.12e-301	NFIA	Endoc
5.28e-305	2.21416	0.943	0.6	1.1e-300	EMP3	Endoc
1.76e-304	3.57733	0.267	0.021	3.66e-300	SPON1	Endoc
2.18e-304	1.98519	0.765	0.287	4.52e-300	REXO2	Endoc
2.28e-304	1.62913	0.549	0.119	4.72e-300	BCAT1	Endoc
4.02e-304	0.9488	1	0.999	8.33e-300	IFITM3	Endoc
4.75e-304	0.898768	1	0.998	9.85e-300	RPL9	Endoc
7.05e-304	0.943494	1	0.998	1.46e-299	RPS15A	Endoc
4.46e-303	2.48982	0.48	0.093	9.24e-299	SREBF1	Endoc
5.29e-303	1.12612	0.999	0.986	1.1e-298	CALR	Endoc
1.2e-302	1.99911	0.845	0.419	2.49e-298	ISYNA1	Endoc
4.69e-302	2.16933	0.721	0.248	9.74e-298	ITGA9	Endoc
1.53e-301	3.07411	0.408	0.066	3.18e-297	SLC6A8	Endoc
3.28e-301	0.964824	1	0.998	6.8e-297	RPL32	Endoc
4.14e-301	3.10086	0.33	0.038	8.59e-297	PLD1	Endoc
1.07e-300	3.55939	0.289	0.027	2.22e-296	SERTAD4	Endoc
5.35e-300	0.911418	1	0.997	1.11e-295	RPL39	Endoc
7.18e-300	1.1306	0.773	0.269	1.49e-295	KCTD12	Endoc
1.46e-299	2.61665	0.446	0.079	3.04e-295	F2RL2	Endoc
3.68e-299	2.2429	0.361	0.047	7.63e-295	FBN2	Endoc
4.36e-298	0.930829	1	0.997	9.05e-294	RPL29	Endoc
4.76e-298	2.99085	0.357	0.048	9.87e-294	MTMR11	Endoc
1.36e-297	0.862277	1	0.999	2.82e-293	RPL11	Endoc
3.62e-297	3.18574	0.316	0.035	7.51e-293	PVT1	Endoc
1.64e-296	0.826103	1	1	3.41e-292	RPS27A	Endoc
1.9e-296	2.70202	0.437	0.077	3.95e-292	SCD	Endoc
3.46e-295	3.11565	0.334	0.041	7.17e-291	PRR5	Endoc
8.71e-295	3.11493	0.323	0.037	1.81e-290	ARFGEF3	Endoc
1.45e-294	3.49406	0.275	0.024	3.01e-290	BAALC-AS1	Endoc
7.1e-294	0.891046	0.999	0.988	1.47e-289	UBA52	Endoc
9.9e-294	0.773143	1	1	2.05e-289	RPL18	Endoc
2.46e-293	1.70961	0.855	0.406	5.1e-289	CRTAP	Endoc
2.56e-293	3.03599	0.357	0.049	5.32e-289	RNASE4	Endoc
5.52e-293	1.62146	0.905	0.498	1.14e-288	PLD3	Endoc
7.22e-292	0.894149	1	0.998	1.5e-287	RPL30	Endoc
8.88e-292	1.52297	0.949	0.671	1.84e-287	LDB2	Endoc
2.92e-291	1.5248	0.879	0.347	6.06e-287	CIAO2B	Endoc
5.28e-291	1.81493	0.789	0.32	1.1e-286	CD47	Endoc
1.32e-289	1.58173	0.913	0.533	2.73e-285	CKAP4	Endoc
1.47e-289	2.34693	0.501	0.107	3.04e-285	CPQ	Endoc
6.7e-289	0.965391	0.997	0.962	1.39e-284	NPM1	Endoc
1.76e-288	1.05289	0.997	0.944	3.66e-284	OAZ1	Endoc
3.3e-288	3.41755	0.293	0.03	6.84e-284	P2RY1	Endoc
5.56e-288	1.68062	0.932	0.608	1.15e-283	LY6E	Endoc
9.26e-288	2.11619	0.338	0.042	1.92e-283	GUCY1A1	Endoc
3.91e-287	2.67783	0.39	0.061	8.11e-283	CAMK1D	Endoc
3.91e-287	1.84723	0.751	0.265	8.12e-283	TXNDC5	Endoc
7.07e-286	2.27739	0.468	0.09	1.47e-281	NIBAN1	Endoc
7e-285	0.834253	0.999	0.998	1.45e-280	SERF2	Endoc
6.87e-283	1.00355	0.999	0.982	1.42e-278	RPL23	Endoc
9.09e-283	1.56263	0.804	0.285	1.89e-278	MICOS13	Endoc
1.23e-282	2.22321	0.563	0.143	2.54e-278	MYORG	Endoc
1.6e-282	0.788109	1	0.999	3.31e-278	RPS15	Endoc
2.09e-282	2.33624	0.51	0.114	4.34e-278	KRT8	Endoc
2.4e-282	1.45107	0.873	0.34	4.98e-278	SEPTIN11	Endoc
5.1e-282	2.67462	0.383	0.059	1.06e-277	ABCB6	Endoc
5.12e-282	0.968211	1	0.993	1.06e-277	RPL26	Endoc
2.06e-281	2.83467	0.361	0.052	4.26e-277	SLC8A1	Endoc
5.21e-281	2.19049	0.621	0.183	1.08e-276	MID1	Endoc
1.5e-279	3.6841	0.251	0.02	3.12e-275	BST1	Endoc
4.3e-278	1.96029	0.739	0.29	8.92e-274	CHCHD10	Endoc
6.03e-278	3.26887	0.283	0.029	1.25e-273	BMP2	Endoc
2.19e-277	2.15832	0.537	0.127	4.55e-273	AOPEP	Endoc
2.43e-277	0.991356	0.998	0.957	5.04e-273	RPL4	Endoc
2.89e-277	1.77883	0.794	0.334	6e-273	MAGED1	Endoc
5.06e-277	3.10048	0.305	0.035	1.05e-272	AFAP1L2	Endoc
7.44e-277	2.74379	0.724	0.294	1.54e-272	CD55	Endoc
1.08e-276	1.0057	0.997	0.957	2.23e-272	HNRNPA1	Endoc
1.94e-276	1.76869	0.954	0.755	4.03e-272	HYAL2	Endoc
2.4e-276	3.79039	0.255	0.022	4.98e-272	MCHR1	Endoc
7.5e-276	0.925953	0.994	0.942	1.56e-271	COX7C	Endoc
4.4e-275	2.91791	0.331	0.044	9.13e-271	MAN2B2	Endoc
4.56e-275	0.925811	0.995	0.975	9.45e-271	SLC25A6	Endoc
6.33e-275	2.58494	0.461	0.096	1.31e-270	CCDC69	Endoc
1.29e-274	1.2492	0.978	0.803	2.68e-270	ENO1	Endoc
6.44e-274	1.71025	0.82	0.369	1.34e-269	H2AFJ	Endoc
8.72e-274	3.12342	0.297	0.033	1.81e-269	LRP11	Endoc
1.03e-272	2.0425	0.576	0.15	2.13e-268	TCEAL3	Endoc
1.36e-272	0.832654	0.999	0.996	2.82e-268	RPS29	Endoc
2.28e-272	2.38833	0.415	0.074	4.73e-268	DUSP4	Endoc
1.25e-271	1.04756	0.994	0.927	2.59e-267	YBX1	Endoc
8.03e-271	2.1656	0.548	0.139	1.66e-266	NFIX	Endoc
1.19e-269	2.381	0.539	0.136	2.48e-265	STAT1	Endoc
2.09e-269	1.75866	0.751	0.285	4.33e-265	SEC11C	Endoc
5.1e-269	0.811533	0.998	0.992	1.06e-264	RPS21	Endoc
1.21e-268	2.4132	0.495	0.114	2.5e-264	ALDH3A2	Endoc
2.57e-268	1.27617	0.978	0.765	5.33e-264	FSTL1	Endoc
2.4e-267	3.49785	0.25	0.022	4.97e-263	SGCD	Endoc
3.86e-266	1.77809	0.823	0.397	8.01e-262	COL5A1	Endoc
4.5e-266	2.65337	0.404	0.073	9.33e-262	KLHL23	Endoc
1.22e-265	1.05808	0.994	0.916	2.52e-261	PRDX1	Endoc
6.07e-265	1.09388	1	0.994	1.26e-260	ITM2B	Endoc
1.3e-264	1.26612	0.971	0.731	2.7e-260	KDELR2	Endoc
1.83e-264	1.69692	0.817	0.374	3.8e-260	ARL5A	Endoc
5.83e-264	3.47661	0.272	0.029	1.21e-259	FSTL3	Endoc
7.2e-264	2.04028	0.594	0.169	1.49e-259	B4GAT1	Endoc
1.14e-263	0.816241	1	1	2.36e-259	RPL10	Endoc
1.43e-263	2.29218	0.484	0.109	2.97e-259	P3H3	Endoc
3.62e-263	2.9113	0.252	0.023	7.51e-259	PTGS2	Endoc
7.07e-263	3.25863	0.359	0.058	1.47e-258	FCER1G	Endoc
1.73e-262	2.07958	0.563	0.151	3.58e-258	SHMT2	Endoc
1.24e-261	0.974567	0.998	0.953	2.57e-257	PPIB	Endoc
1.57e-261	1.68195	0.8	0.353	3.25e-257	NME1	Endoc
1.13e-260	1.66723	0.858	0.451	2.35e-256	NOSTRIN	Endoc
1.74e-260	1.64678	0.724	0.256	3.61e-256	THSD7A	Endoc
4.23e-260	2.37206	0.441	0.089	8.77e-256	RAB31	Endoc
8.71e-260	1.75208	0.834	0.421	1.81e-255	SULF2	Endoc
4.6e-259	2.95857	0.344	0.052	9.54e-255	CALML4	Endoc
4.12e-258	2.72455	0.362	0.059	8.54e-254	SH3RF1	Endoc
4.58e-258	1.89635	0.94	0.704	9.5e-254	DDIT4	Endoc
2.36e-257	2.25435	0.609	0.19	4.89e-253	AGPS	Endoc
3.09e-257	2.71385	0.389	0.07	6.4e-253	DSE	Endoc
3.77e-257	1.77856	0.721	0.272	7.81e-253	GPI	Endoc
1.43e-256	1.85713	0.657	0.215	2.97e-252	GALNT2	Endoc
4.07e-256	1.52136	0.841	0.413	8.45e-252	HSD17B12	Endoc
5.07e-256	1.0239	0.993	0.89	1.05e-251	PABPC1	Endoc
7.25e-256	1.35738	0.88	0.372	1.5e-251	TRAPPC5	Endoc
1.16e-255	1.2355	0.956	0.713	2.4e-251	ARPC1B	Endoc
2.77e-255	2.44253	0.427	0.085	5.75e-251	NAP1L5	Endoc
7.92e-255	0.731927	1	0.997	1.64e-250	RPLP2	Endoc
2.49e-253	1.3702	0.87	0.356	5.16e-249	MICOS10	Endoc
3.09e-253	1.82831	0.702	0.259	6.4e-249	IL4R	Endoc
2.42e-252	1.65226	0.886	0.526	5.01e-248	NFE2L2	Endoc
2.84e-252	2.69196	0.368	0.063	5.9e-248	COPZ2	Endoc
4.47e-252	2.44209	0.428	0.087	9.28e-248	SCPEP1	Endoc
7.57e-252	2.5663	0.487	0.117	1.57e-247	FGFR3	Endoc
1.06e-251	2.34382	0.451	0.098	2.2e-247	SIDT2	Endoc
1.91e-251	2.1535	0.527	0.137	3.97e-247	RILPL2	Endoc
1.38e-250	0.7247	1	0.999	2.86e-246	RPL34	Endoc
1.62e-250	2.23672	0.527	0.138	3.36e-246	MYLIP	Endoc
4.47e-250	1.36296	0.93	0.614	9.27e-246	HDLBP	Endoc
1.57e-249	2.40425	0.42	0.084	3.26e-245	NR2F2-AS1	Endoc
2.95e-249	2.38608	0.41	0.08	6.13e-245	TIPARP	Endoc
4.98e-249	2.4855	0.496	0.127	1.03e-244	PELI2	Endoc
8.03e-249	1.84187	0.672	0.235	1.67e-244	WBP1L	Endoc
1.58e-248	0.980298	0.98	0.879	3.28e-244	EIF4A2	Endoc
8.64e-248	2.26528	0.693	0.288	1.79e-243	PBX1	Endoc
1.44e-247	2.13978	0.472	0.108	2.98e-243	CLN5	Endoc
1.8e-247	0.860638	1	0.998	3.74e-243	RPL5	Endoc
3.04e-247	2.02789	0.682	0.256	6.3e-243	SNCG	Endoc
1.25e-246	2.11249	0.503	0.124	2.59e-242	HDDC2	Endoc
1.59e-246	0.956406	0.995	0.916	3.29e-242	DSTN	Endoc
1.69e-246	1.35734	0.836	0.326	3.5e-242	RBIS	Endoc
2.23e-246	2.35022	0.428	0.088	4.63e-242	ROBO3	Endoc
2.91e-246	1.75818	0.804	0.385	6.03e-242	PALM	Endoc
7.78e-246	0.822334	0.999	0.981	1.61e-241	RPL7	Endoc
1.1e-245	2.27013	0.495	0.124	2.27e-241	PYCR1	Endoc
1.65e-245	1.87235	0.603	0.181	3.43e-241	PCBD1	Endoc
2.95e-245	0.827666	1	0.997	6.12e-241	RPL6	Endoc
4.46e-245	1.29828	0.876	0.363	9.26e-241	TLE5	Endoc
5.26e-245	2.49053	0.375	0.067	1.09e-240	IL17RD	Endoc
7.74e-245	1.00786	0.996	0.959	1.61e-240	RPS26	Endoc
1.07e-244	1.65717	0.697	0.237	2.22e-240	PRXL2A	Endoc
2.59e-244	1.40865	0.884	0.506	5.38e-240	GINM1	Endoc
3.95e-244	1.84138	0.81	0.407	8.2e-240	F11R	Endoc
9.04e-244	0.797322	1	0.996	1.87e-239	RPL14	Endoc
1.59e-243	1.24777	0.953	0.719	3.3e-239	C12orf57	Endoc
1.73e-243	2.33066	0.425	0.088	3.59e-239	DENND1A	Endoc
2.42e-243	1.25978	0.891	0.373	5.02e-239	ATP6V0C	Endoc
4.94e-243	2.75896	0.32	0.047	1.03e-238	OCLN	Endoc
3.6e-242	1.57959	0.859	0.491	7.47e-238	MDFIC	Endoc
1.84e-241	1.74977	0.709	0.271	3.81e-237	LRP5	Endoc
3.91e-241	1.93158	0.596	0.184	8.11e-237	STMN3	Endoc
4.17e-241	1.74297	0.693	0.25	8.66e-237	TLR4	Endoc
6.29e-241	1.32762	0.838	0.331	1.3e-236	TOMM6	Endoc
1.5e-240	1.03929	0.985	0.884	3.1e-236	RPS4Y1	Endoc
4e-240	1.8786	0.635	0.213	8.31e-236	MARVELD1	Endoc
5.31e-239	2.35588	0.635	0.232	1.1e-234	LGALS8	Endoc
7.53e-239	2.38863	0.41	0.084	1.56e-234	TLE2	Endoc
3.88e-238	0.76784	0.998	0.989	8.06e-234	RPL22	Endoc
1.17e-237	1.75751	0.751	0.329	2.43e-233	EVI5	Endoc
1.42e-237	2.465	0.379	0.071	2.95e-233	SLC7A1	Endoc
3.13e-236	1.5805	0.899	0.639	6.5e-232	EMP2	Endoc
3.44e-236	1.18436	0.975	0.695	7.13e-232	MIF	Endoc
5.97e-236	1.38359	0.921	0.621	1.24e-231	TEK	Endoc
8.34e-236	1.15761	0.954	0.7	1.73e-231	AP2S1	Endoc
1.97e-235	1.17656	0.937	0.4	4.08e-231	SEPTIN2	Endoc
7.82e-235	0.766577	1	0.998	1.62e-230	RPL35A	Endoc
4.26e-234	2.60538	0.345	0.059	8.84e-230	ERBB2	Endoc
6.62e-234	1.25528	0.984	0.949	1.37e-229	EMCN	Endoc
1.43e-233	2.48199	0.381	0.073	2.97e-229	RBPMS2	Endoc
1.79e-233	2.38126	0.325	0.05	3.71e-229	NCKAP5	Endoc
1.56e-232	1.87743	0.612	0.199	3.23e-228	ASPH	Endoc
1.59e-232	1.31119	0.958	0.757	3.29e-228	IL6ST	Endoc
2.7e-232	2.13461	0.497	0.132	5.61e-228	PDK4	Endoc
4.21e-232	2.95474	0.282	0.037	8.74e-228	ZDHHC2	Endoc
1.01e-231	0.727564	1	0.993	2.09e-227	RPL38	Endoc
1.05e-231	2.16227	0.536	0.154	2.19e-227	SLC40A1	Endoc
1.14e-231	2.53316	0.354	0.062	2.37e-227	P2RX4	Endoc
1.06e-230	1.81905	0.55	0.153	2.21e-226	FAM174C	Endoc
5.86e-230	2.03638	0.501	0.131	1.21e-225	SMPD1	Endoc
1.98e-229	1.69898	0.689	0.259	4.11e-225	MPC1	Endoc
2e-228	1.18237	0.939	0.682	4.15e-224	APRT	Endoc
4.27e-228	1.02235	0.984	0.879	8.85e-224	NPDC1	Endoc
5.36e-228	2.25629	0.412	0.087	1.11e-223	RAD50	Endoc
5.55e-228	1.54896	0.922	0.634	1.15e-223	COL18A1	Endoc
1.01e-227	2.08042	0.453	0.106	2.1e-223	TMEM106C	Endoc
7.54e-227	1.03348	0.97	0.737	1.56e-222	NDUFA13	Endoc
1.87e-226	0.800115	1	0.993	3.88e-222	EIF1	Endoc
8.36e-226	1.22807	0.92	0.598	1.73e-221	TSPAN3	Endoc
1.9e-225	2.2573	0.456	0.112	3.93e-221	G6PD	Endoc
8.99e-225	1.83134	0.723	0.313	1.86e-220	RASSF8	Endoc
2.1e-224	2.98262	0.29	0.042	4.36e-220	IFIT3	Endoc
3.04e-224	1.98215	0.499	0.132	6.31e-220	HLA-DPB1	Endoc
2.22e-223	1.32011	0.884	0.526	4.61e-219	RCN2	Endoc
4.45e-223	2.90883	0.263	0.033	9.23e-219	ANKRD33B	Endoc
9.86e-223	2.91092	0.276	0.037	2.04e-218	GATA3	Endoc
1.33e-222	1.03292	0.97	0.768	2.76e-218	OSTC	Endoc
7.32e-222	2.01366	0.614	0.213	1.52e-217	IFI6	Endoc
1.27e-221	1.10164	0.955	0.682	2.64e-217	CYB5R3	Endoc
2.15e-221	1.83168	0.688	0.277	4.46e-217	TSPAN7	Endoc
8.41e-221	2.12789	0.495	0.134	1.75e-216	TST	Endoc
1.08e-220	2.42858	0.348	0.063	2.24e-216	SMIM10	Endoc
1.49e-220	1.38001	0.885	0.533	3.09e-216	EDNRB	Endoc
4.89e-219	1.68709	0.593	0.185	1.02e-214	MTLN	Endoc
7.15e-218	2.05375	0.493	0.134	1.48e-213	CPOX	Endoc
8.48e-218	2.37304	0.373	0.075	1.76e-213	ADGRE5	Endoc
7.54e-217	1.36341	0.752	0.285	1.56e-212	RO60	Endoc
7.68e-217	3.03196	0.255	0.032	1.59e-212	HHAT	Endoc
1.1e-215	1.51209	0.745	0.32	2.29e-211	LTBP3	Endoc
1.62e-215	2.25074	0.411	0.093	3.36e-211	CTSO	Endoc
1.7e-214	1.87571	0.59	0.198	3.52e-210	ASH2L	Endoc
4.37e-214	1.67467	0.676	0.265	9.06e-210	EPB41L4A	Endoc
2.1e-213	0.641777	1	0.998	4.36e-209	FAU	Endoc
2.39e-213	1.5442	0.629	0.207	4.96e-209	TMEM35B	Endoc
3.06e-213	1.71251	0.67	0.264	6.35e-209	ADI1	Endoc
9.82e-213	2.14292	0.419	0.097	2.04e-208	PRKAR1B	Endoc
3.09e-212	1.04334	0.968	0.74	6.41e-208	ZFAS1	Endoc
6.53e-212	1.62955	0.678	0.262	1.35e-207	CASC4	Endoc
7.06e-212	2.02384	0.48	0.129	1.46e-207	TMEM98	Endoc
1.13e-211	1.4226	0.716	0.272	2.34e-207	MRPS24	Endoc
4.05e-211	1.90203	0.513	0.147	8.41e-207	CTBS	Endoc
5.51e-211	2.89618	0.262	0.035	1.14e-206	ECM2	Endoc
8.46e-211	0.976988	0.984	0.832	1.75e-206	EIF4A1	Endoc
1.1e-210	2.12602	0.415	0.095	2.29e-206	PLPPR2	Endoc
2.43e-210	0.752518	0.999	0.987	5.05e-206	RPS11	Endoc
3.2e-210	1.62318	0.733	0.329	6.64e-206	PROS1	Endoc
4.15e-210	1.49321	0.769	0.358	8.61e-206	EMC10	Endoc
4.27e-210	1.54234	0.757	0.354	8.85e-206	CPD	Endoc
1.32e-209	1.08114	0.868	0.421	2.73e-205	GJA4	Endoc
1.88e-209	0.735657	0.999	0.982	3.91e-205	RPS20	Endoc
2.67e-209	1.35445	0.938	0.694	5.55e-205	ITGA5	Endoc
3e-208	2.60093	0.316	0.055	6.23e-204	GUCY1B1	Endoc
3.33e-208	1.94868	0.579	0.196	6.91e-204	SVIL	Endoc
1.08e-207	1.7658	0.593	0.203	2.24e-203	FAM98A	Endoc
3.8e-207	1.8636	0.63	0.236	7.89e-203	CYSTM1	Endoc
1.15e-206	2.022	0.53	0.163	2.39e-202	SLC16A1	Endoc
8.32e-206	1.03398	0.955	0.711	1.73e-201	C19orf53	Endoc
1.23e-205	1.60859	0.684	0.284	2.55e-201	CIB1	Endoc
1.47e-205	1.83731	0.542	0.169	3.05e-201	GAA	Endoc
1.92e-205	0.706006	1	0.996	3.99e-201	CD63	Endoc
2.57e-205	1.50902	0.72	0.31	5.33e-201	TMX4	Endoc
5.42e-205	1.92094	0.544	0.171	1.12e-200	CELF2	Endoc
6.3e-205	1.74461	0.611	0.22	1.31e-200	DAP	Endoc
2.61e-204	2.06353	0.518	0.159	5.42e-200	DCBLD1	Endoc
6.81e-204	1.58731	0.664	0.256	1.41e-199	ITPR2	Endoc
8.79e-204	0.890275	0.981	0.829	1.82e-199	RPL36AL	Endoc
9.6e-204	1.93438	0.555	0.181	1.99e-199	PDE7B	Endoc
9.91e-204	1.16065	0.917	0.616	2.06e-199	RPN2	Endoc
1.69e-203	1.63821	0.645	0.243	3.5e-199	OLA1	Endoc
2.15e-203	1.38015	0.835	0.462	4.46e-199	SRM	Endoc
2.45e-203	1.82408	0.594	0.212	5.09e-199	TCTN3	Endoc
9.32e-203	1.40081	0.823	0.457	1.93e-198	CCDC47	Endoc
6.86e-202	0.86395	0.989	0.91	1.42e-197	GNG5	Endoc
2.03e-201	1.78218	0.579	0.199	4.22e-197	ST6GALNAC4	Endoc
2.05e-201	0.99508	0.963	0.808	4.26e-197	CD151	Endoc
3.09e-201	2.09844	0.575	0.204	6.41e-197	GPRC5C	Endoc
7.79e-201	0.952017	0.991	0.874	1.62e-196	PRCP	Endoc
1.37e-200	2.66574	0.298	0.05	2.84e-196	KLF9	Endoc
1.62e-200	1.27692	0.9	0.601	3.36e-196	NPR1	Endoc
2.77e-200	1.05549	0.948	0.507	5.76e-196	GABARAP	Endoc
3.56e-200	1.60449	0.692	0.294	7.38e-196	CREB3L2	Endoc
5.37e-200	1.96398	0.739	0.365	1.11e-195	LTBP1	Endoc
8.61e-200	0.897408	0.989	0.916	1.79e-195	TPI1	Endoc
8.95e-200	0.746258	0.991	0.95	1.86e-195	PFDN5	Endoc
1.96e-199	1.04444	0.939	0.404	4.08e-195	SEPTIN7	Endoc
2.94e-199	2.51773	0.264	0.038	6.1e-195	TNFRSF21	Endoc
3.07e-199	1.8718	0.626	0.248	6.37e-195	GOSR2	Endoc
3.97e-199	1.67074	0.688	0.291	8.24e-195	COPRS	Endoc
4.88e-199	1.93823	0.706	0.329	1.01e-194	FHL2	Endoc
5.41e-199	1.81999	0.758	0.388	1.12e-194	ANKRD50	Endoc
6.46e-199	1.84287	0.468	0.125	1.34e-194	TASOR2	Endoc
9.23e-199	1.84007	0.569	0.192	1.92e-194	MMP16	Endoc
9.1e-198	1.63776	0.628	0.233	1.89e-193	LTBR	Endoc
4.26e-197	1.82981	0.486	0.138	8.84e-193	TMEM120A	Endoc
9.88e-197	0.847386	0.989	0.866	2.05e-192	SSR4	Endoc
1.37e-196	0.920775	0.964	0.778	2.84e-192	UQCR11	Endoc
1.92e-196	0.950306	0.998	0.983	3.98e-192	HSP90B1	Endoc
4.67e-196	1.66846	0.604	0.218	9.69e-192	MSRB3	Endoc
4.76e-196	1.72307	0.603	0.22	9.88e-192	RECK	Endoc
5.02e-196	2.44943	0.322	0.061	1.04e-191	PLGRKT	Endoc
1.42e-195	1.54057	0.69	0.29	2.94e-191	AK4	Endoc
4.03e-195	1.18712	0.907	0.595	8.35e-191	DNAJC15	Endoc
1.91e-194	1.96596	0.45	0.121	3.96e-190	DYRK4	Endoc
2.16e-194	1.8109	0.5	0.147	4.48e-190	FAM162A	Endoc
4.26e-194	1.53148	0.787	0.418	8.83e-190	DNAJC3	Endoc
9.34e-194	1.79321	0.501	0.149	1.94e-189	ITGAE	Endoc
1.15e-193	0.742552	0.993	0.944	2.38e-189	UQCRB	Endoc
9.25e-192	1.69275	0.569	0.194	1.92e-187	TM7SF3	Endoc
2.19e-191	0.878927	0.987	0.869	4.55e-187	POLR2L	Endoc
5.06e-191	1.78763	0.59	0.218	1.05e-186	MCU	Endoc
7.95e-191	1.52122	0.724	0.331	1.65e-186	RBMS3	Endoc
8.3e-191	1.57914	0.604	0.218	1.72e-186	ZEB2	Endoc
8.33e-191	0.771685	1	0.996	1.73e-186	CD81	Endoc
1.26e-190	0.852846	0.984	0.838	2.61e-186	EID1	Endoc
1.58e-190	1.57254	0.666	0.272	3.28e-186	CLIC2	Endoc
1.78e-190	1.13244	0.932	0.674	3.7e-186	ARMCX3	Endoc
2.19e-190	0.88722	0.975	0.823	4.53e-186	UQCRH	Endoc
3.72e-190	2.03806	0.377	0.085	7.71e-186	SNHG1	Endoc
7.93e-190	1.63941	0.632	0.244	1.65e-185	TSTA3	Endoc
8.86e-190	1.02106	0.956	0.731	1.84e-185	NUCB1	Endoc
1.19e-189	1.76142	0.469	0.129	2.46e-185	SHFL	Endoc
2.28e-189	1.38142	0.806	0.427	4.73e-185	RPL22L1	Endoc
4.48e-189	1.2426	0.898	0.574	9.28e-185	NUCB2	Endoc
4.01e-188	1.42849	0.727	0.332	8.33e-184	PLOD1	Endoc
4.31e-188	1.91141	0.436	0.115	8.94e-184	DNPH1	Endoc
5.86e-188	1.11267	0.929	0.636	1.22e-183	SCARB2	Endoc
8.7e-188	2.76953	0.326	0.067	1.81e-183	SYNM	Endoc
2.47e-187	2.17673	0.374	0.087	5.13e-183	SLC2A10	Endoc
2.97e-187	1.35993	0.756	0.36	6.16e-183	BORCS7	Endoc
5.34e-187	1.96832	0.423	0.109	1.11e-182	FUCA1	Endoc
9.92e-187	1.53447	0.836	0.493	2.06e-182	LIMA1	Endoc
1.16e-186	1.47727	0.688	0.289	2.41e-182	NDUFAF8	Endoc
1.42e-186	0.535854	1	1	2.94e-182	RPS19	Endoc
2.93e-185	1.02556	0.984	0.902	6.07e-181	TXNIP	Endoc
3.65e-185	1.35383	0.782	0.397	7.57e-181	PGRMC2	Endoc
3.66e-185	1.22708	0.862	0.508	7.59e-181	PAM	Endoc
3.76e-185	0.92258	0.973	0.774	7.79e-181	COMMD6	Endoc
8.55e-185	2.13971	0.414	0.108	1.77e-180	CD302	Endoc
9.7e-185	1.4197	0.739	0.349	2.01e-180	MCFD2	Endoc
1.93e-184	1.21333	0.859	0.512	4.01e-180	PEBP1	Endoc
3.21e-184	1.38157	0.816	0.479	6.65e-180	AAK1	Endoc
5.33e-184	1.91438	0.41	0.103	1.11e-179	SCO2	Endoc
1.13e-183	2.47594	0.291	0.052	2.34e-179	KIAA1522	Endoc
4.19e-183	2.321	0.34	0.073	8.7e-179	TGFBR3	Endoc
2.41e-182	1.5597	0.732	0.365	4.99e-178	APC	Endoc
3.15e-182	2.0723	0.409	0.106	6.54e-178	DENND5B	Endoc
7.67e-182	1.95922	0.422	0.112	1.59e-177	MFNG	Endoc
9.94e-182	1.42484	0.689	0.3	2.06e-177	NIFK	Endoc
1.22e-181	1.83929	0.456	0.131	2.54e-177	GCA	Endoc
1.98e-181	1.0282	0.935	0.651	4.1e-177	ARF4	Endoc
2.21e-181	2.09872	0.387	0.095	4.59e-177	LDLRAD3	Endoc
5.41e-181	0.808205	0.997	0.984	1.12e-176	DYNLL1	Endoc
6.4e-181	1.2975	0.843	0.489	1.33e-176	CCND2	Endoc
1.43e-180	1.47309	0.574	0.192	2.97e-176	CZIB	Endoc
2.5e-180	1.77474	0.492	0.153	5.19e-176	AHCY	Endoc
3.07e-180	0.690969	0.998	0.952	6.36e-176	TMA7	Endoc
4.26e-180	2.36837	0.315	0.063	8.83e-176	RHOD	Endoc
8.33e-180	1.60925	0.661	0.288	1.73e-175	IL27RA	Endoc
1.51e-179	1.35007	0.782	0.407	3.14e-175	PLXDC2	Endoc
2.86e-179	1.76795	0.511	0.165	5.92e-175	FRY	Endoc
3.62e-179	1.80605	0.507	0.163	7.51e-175	C1GALT1	Endoc
5.25e-179	2.17939	0.348	0.077	1.09e-174	AMPD2	Endoc
5.75e-179	0.987902	0.945	0.762	1.19e-174	MYDGF	Endoc
6.3e-179	1.32481	0.612	0.226	1.31e-174	IL11RA	Endoc
7.91e-179	1.98384	0.416	0.111	1.64e-174	MTHFD1L	Endoc
1.82e-178	1.63694	0.581	0.212	3.78e-174	CD276	Endoc
1.95e-178	1.86095	0.421	0.111	4.05e-174	MAP4K3-DT	Endoc
2.08e-178	0.984278	0.868	0.381	4.31e-174	PALM2-AKAP2	Endoc
2.34e-178	1.53833	0.632	0.241	4.86e-174	LINC02802	Endoc
9.98e-178	1.19787	0.724	0.292	2.07e-173	PLAAT3	Endoc
1.07e-177	1.57383	0.598	0.227	2.22e-173	ZNF521	Endoc
3.75e-177	0.88476	0.966	0.856	7.78e-173	NOP53	Endoc
6.82e-177	2.26149	0.336	0.073	1.42e-172	ABCC1	Endoc
8.34e-177	1.77554	0.485	0.149	1.73e-172	CERS6	Endoc
1.95e-176	2.28024	0.332	0.072	4.05e-172	IGSF8	Endoc
3.87e-176	2.41535	0.271	0.047	8.03e-172	MCUB	Endoc
4.99e-176	2.27125	0.329	0.07	1.03e-171	SNHG19	Endoc
6e-176	1.86603	0.473	0.145	1.24e-171	TLN2	Endoc
1.25e-175	1.09803	0.899	0.608	2.6e-171	NORAD	Endoc
2.26e-175	1.14752	0.856	0.516	4.7e-171	TIMM8B	Endoc
2.54e-175	1.53307	0.471	0.14	5.28e-171	DUSP23	Endoc
2.81e-175	0.932194	0.948	0.745	5.84e-171	SOD1	Endoc
3.96e-175	2.55473	0.274	0.048	8.22e-171	DSC2	Endoc
4.06e-175	1.87393	0.429	0.119	8.43e-171	NMI	Endoc
4.8e-175	1.59666	0.54	0.182	9.96e-171	TRIP6	Endoc
7.42e-175	1.38122	0.633	0.237	1.54e-170	SEPTIN9	Endoc
2.14e-174	0.912579	0.964	0.794	4.45e-170	PKM	Endoc
3.71e-174	1.04716	0.923	0.72	7.7e-170	PPP1R14B	Endoc
4.14e-174	1.64683	0.551	0.196	8.6e-170	SIL1	Endoc
1.92e-173	1.04763	0.867	0.441	3.98e-169	UBE2V1	Endoc
2.48e-173	1.87248	0.433	0.122	5.15e-169	INSIG2	Endoc
3.06e-173	1.00193	0.904	0.583	6.35e-169	SERPINB6	Endoc
5.17e-173	1.21613	0.626	0.255	1.07e-168	TPM2	Endoc
6.48e-173	1.53494	0.601	0.231	1.35e-168	SRPRB	Endoc
1.01e-172	1.65494	0.697	0.333	2.1e-168	MRPS26	Endoc
1.52e-172	2.18225	0.335	0.075	3.15e-168	RAB3IL1	Endoc
1.93e-172	1.29526	0.796	0.441	4e-168	ERP44	Endoc
2.66e-172	2.27178	0.325	0.07	5.53e-168	SENCR	Endoc
4.81e-172	1.08877	0.883	0.57	9.98e-168	ATP6AP2	Endoc
6.63e-172	0.91803	0.971	0.847	1.38e-167	RAP1B	Endoc
8.15e-172	2.28272	0.379	0.098	1.69e-167	PRSS23	Endoc
3.53e-171	1.10938	0.877	0.548	7.32e-167	UFC1	Endoc
4.44e-171	1.51666	0.643	0.268	9.22e-167	MDFI	Endoc
9.28e-171	1.11514	0.795	0.372	1.93e-166	COX16	Endoc
9.96e-171	1.5912	0.476	0.142	2.07e-166	PLSCR3	Endoc
1.35e-170	1.05388	0.92	0.665	2.79e-166	PGAM1	Endoc
2.47e-170	0.717425	0.989	0.93	5.13e-166	ELOB	Endoc
3.77e-170	1.0088	0.926	0.671	7.81e-166	PFDN2	Endoc
6.62e-170	1.50504	0.677	0.307	1.37e-165	CAMK2D	Endoc
1.41e-169	0.958723	0.929	0.672	2.93e-165	CAPZA2	Endoc
1.64e-169	1.19015	0.926	0.739	3.41e-165	F2R	Endoc
2.51e-169	0.718996	0.989	0.913	5.21e-165	EDF1	Endoc
2.83e-169	2.07408	0.361	0.088	5.88e-165	DNASE1L1	Endoc
3.23e-169	0.889129	0.944	0.443	6.7e-165	RNASEK	Endoc
6.27e-169	1.54341	0.59	0.223	1.3e-164	ZNF593	Endoc
9.33e-169	2.17103	0.365	0.091	1.94e-164	GAB1	Endoc
2.23e-168	2.0351	0.28	0.052	4.62e-164	HAPLN3	Endoc
3.11e-168	0.568568	1	0.996	6.45e-164	PPIA	Endoc
3.36e-168	1.54534	0.487	0.149	6.97e-164	GET3	Endoc
5.49e-168	1.33909	0.917	0.702	1.14e-163	HEG1	Endoc
6.79e-168	1.73613	0.442	0.128	1.41e-163	TMCC3	Endoc
9.53e-168	1.06429	0.885	0.572	1.98e-163	TIMM13	Endoc
1.16e-166	0.830061	0.976	0.867	2.41e-162	RAB11A	Endoc
1.62e-166	0.841029	0.97	0.835	3.35e-162	BSG	Endoc
1.77e-166	1.10582	0.93	0.705	3.67e-162	LIMS1	Endoc
2.37e-166	0.991598	0.928	0.666	4.93e-162	SLC25A5	Endoc
3.03e-166	1.92759	0.395	0.106	6.28e-162	SMIM4	Endoc
3.19e-166	1.94869	0.303	0.061	6.62e-162	MYOF	Endoc
1.39e-165	1.21362	0.897	0.638	2.89e-161	MANF	Endoc
1.41e-165	1.74869	0.479	0.154	2.93e-161	OPN3	Endoc
3.04e-165	2.38908	0.281	0.054	6.3e-161	OBSL1	Endoc
4.1e-165	1.05519	0.907	0.633	8.51e-161	C1orf21	Endoc
6.01e-165	2.46875	0.267	0.049	1.25e-160	PIGH	Endoc
6.45e-165	2.04265	0.361	0.09	1.34e-160	MAN2B1	Endoc
7.79e-165	1.78363	0.457	0.142	1.62e-160	GPATCH4	Endoc
1.12e-164	2.0713	0.371	0.096	2.32e-160	MVP	Endoc
1.26e-164	0.735736	0.99	0.87	2.6e-160	NDUFA4	Endoc
1.51e-164	2.08661	0.324	0.072	3.12e-160	SNHG17	Endoc
2.21e-164	0.957593	0.947	0.763	4.59e-160	IRF2BP2	Endoc
2.22e-164	1.74801	0.407	0.11	4.61e-160	ABCF2	Endoc
2.68e-164	1.55404	0.561	0.208	5.56e-160	SAT2	Endoc
3.95e-164	2.38019	0.276	0.053	8.19e-160	SQOR	Endoc
4.58e-164	1.6943	0.595	0.246	9.5e-160	ITGAV	Endoc
6.93e-164	2.01253	0.473	0.155	1.44e-159	IGFBP6	Endoc
1.58e-163	1.04266	0.9	0.597	3.27e-159	SBDS	Endoc
1.67e-163	1.21889	0.819	0.493	3.46e-159	GLS	Endoc
3.48e-163	0.886572	0.99	0.935	7.22e-159	SH3BGRL3	Endoc
4.3e-163	1.37126	0.663	0.29	8.93e-159	NDN	Endoc
7.45e-163	1.96983	0.352	0.085	1.54e-158	ROBO1	Endoc
9.07e-163	1.48734	0.609	0.251	1.88e-158	DEAF1	Endoc
1.37e-162	2.51289	0.255	0.045	2.84e-158	SHROOM2	Endoc
2.34e-162	1.57417	0.536	0.192	4.86e-158	EEF1E1	Endoc
2.75e-162	1.00141	0.917	0.705	5.7e-158	LAMB1	Endoc
4.61e-162	1.16791	0.814	0.467	9.57e-158	RNASEH2C	Endoc
1.05e-161	1.8106	0.422	0.122	2.17e-157	FAM118B	Endoc
1.25e-161	1.95942	0.383	0.103	2.59e-157	SUMF1	Endoc
1.79e-161	1.23608	0.76	0.403	3.71e-157	SNRPN	Endoc
2.04e-161	0.911008	0.944	0.723	4.23e-157	SNU13	Endoc
2.53e-161	0.863243	0.966	0.81	5.25e-157	CAPZB	Endoc
3.87e-161	1.52414	0.54	0.193	8.04e-157	IDS	Endoc
8.25e-161	0.891993	0.968	0.787	1.71e-156	EFNB2	Endoc
1.06e-160	1.22602	0.796	0.453	2.19e-156	SSR1	Endoc
2.39e-160	1.9531	0.384	0.104	4.96e-156	PGM1	Endoc
2.66e-160	1.0756	0.93	0.744	5.51e-156	WNK1	Endoc
3.06e-160	1.43558	0.554	0.198	6.35e-156	TM9SF1	Endoc
3.81e-160	1.28159	0.74	0.36	7.91e-156	CFH	Endoc
6.88e-160	0.959857	0.928	0.693	1.43e-155	TRAM1	Endoc
8.95e-160	1.76477	0.461	0.148	1.86e-155	RAB27A	Endoc
9.28e-160	1.39546	0.658	0.288	1.92e-155	IMPAD1	Endoc
9.92e-160	2.0888	0.343	0.084	2.06e-155	AGPAT2	Endoc
1.35e-159	1.60785	0.593	0.245	2.8e-155	ATL2	Endoc
1.96e-159	1.76716	0.473	0.156	4.06e-155	CADPS2	Endoc
3.96e-159	1.12621	0.714	0.299	8.21e-155	LINC01578	Endoc
4.15e-159	0.732361	0.991	0.939	8.6e-155	MAGED2	Endoc
4.63e-159	1.65689	0.456	0.142	9.61e-155	IRF9	Endoc
5.28e-159	0.710867	0.989	0.968	1.1e-154	HSPA8	Endoc
1.45e-158	0.851896	0.953	0.662	3e-154	KRTCAP2	Endoc
1.66e-158	0.95639	0.918	0.64	3.45e-154	ATP5PD	Endoc
2.12e-158	0.855949	0.947	0.718	4.39e-154	HMGN2	Endoc
2.29e-158	1.84941	0.423	0.126	4.74e-154	GSTA4	Endoc
3.51e-158	0.870805	0.961	0.796	7.28e-154	BEX3	Endoc
6.79e-158	0.670454	0.997	0.927	1.41e-153	SERBP1	Endoc
7.12e-158	1.53024	0.641	0.283	1.48e-153	MMP14	Endoc
9.15e-158	0.785126	0.975	0.825	1.9e-153	NDUFS5	Endoc
2.1e-157	2.30077	0.269	0.052	4.35e-153	C19orf12	Endoc
2.9e-157	0.854332	0.957	0.806	6.03e-153	TCEAL9	Endoc
3.74e-157	1.68023	0.478	0.157	7.77e-153	PFKP	Endoc
5.75e-157	2.24491	0.289	0.06	1.19e-152	EPOR	Endoc
7.72e-157	0.931906	0.934	0.717	1.6e-152	PHPT1	Endoc
8.5e-157	1.14904	0.859	0.566	1.76e-152	LAPTM4B	Endoc
1.36e-156	1.16649	0.848	0.561	2.82e-152	CYCS	Endoc
1.61e-156	1.31507	0.674	0.31	3.34e-152	PSMF1	Endoc
1.9e-156	1.81423	0.394	0.11	3.94e-152	PLA2G12A	Endoc
2.15e-156	2.08862	0.357	0.092	4.47e-152	B3GALNT1	Endoc
2.31e-156	1.68023	0.497	0.172	4.79e-152	ITSN1	Endoc
2.89e-156	2.28619	0.292	0.062	5.99e-152	TNFAIP8	Endoc
4.58e-156	1.54084	0.476	0.152	9.49e-152	ZNRD2	Endoc
4.59e-156	0.936251	0.974	0.861	9.52e-152	ZFP36L1	Endoc
5.75e-156	1.70267	0.444	0.138	1.19e-151	SFXN1	Endoc
1.94e-155	1.27223	0.753	0.403	4.03e-151	MAN1A2	Endoc
2.27e-155	1.5115	0.675	0.325	4.71e-151	BNIP3	Endoc
2.69e-155	0.80002	0.96	0.777	5.58e-151	KDELR1	Endoc
3.56e-155	0.692722	0.99	0.892	7.39e-151	ATP5MG	Endoc
4.21e-155	1.22821	0.76	0.398	8.73e-151	CCPG1	Endoc
4.52e-155	1.2149	0.768	0.418	9.38e-151	TMEM248	Endoc
4.82e-155	1.00645	0.908	0.645	9.99e-151	C9orf16	Endoc
8.03e-155	1.45899	0.633	0.282	1.67e-150	POR	Endoc
9.99e-155	0.907406	0.939	0.731	2.07e-150	VCP	Endoc
1.23e-154	1.84947	0.389	0.108	2.54e-150	GNPDA1	Endoc
5.86e-154	1.90896	0.366	0.097	1.22e-149	SLC11A2	Endoc
5.87e-154	1.24776	0.758	0.404	1.22e-149	TSPAN9	Endoc
7.68e-154	1.71884	0.428	0.129	1.59e-149	IL10RB	Endoc
1.42e-153	1.77715	0.431	0.133	2.94e-149	EXTL2	Endoc
1.91e-153	1.46176	0.588	0.24	3.96e-149	P3H1	Endoc
2.26e-153	1.12315	0.798	0.437	4.69e-149	MRPL57	Endoc
2.73e-153	0.793696	0.968	0.82	5.66e-149	TMED9	Endoc
3.92e-153	0.730021	0.991	0.929	8.13e-149	GUK1	Endoc
4.83e-153	1.36649	0.631	0.273	1e-148	EXT2	Endoc
5.23e-153	1.98712	0.372	0.102	1.08e-148	C17orf58	Endoc
9.04e-153	1.90466	0.345	0.086	1.87e-148	SNHG3	Endoc
9.75e-153	1.30741	0.657	0.29	2.02e-148	AKIRIN2	Endoc
1.7e-152	1.47843	0.595	0.249	3.52e-148	TMCO3	Endoc
2.36e-152	1.3986	0.756	0.422	4.9e-148	EBPL	Endoc
2.43e-152	1.36186	0.671	0.321	5.04e-148	GORASP2	Endoc
2.56e-152	0.768841	0.975	0.827	5.31e-148	TXN	Endoc
2.98e-152	2.14982	0.314	0.073	6.19e-148	ST3GAL4	Endoc
3.14e-152	1.08081	0.784	0.389	6.51e-148	C18orf32	Endoc
3.56e-152	1.108	0.833	0.515	7.39e-148	HM13	Endoc
4.42e-152	1.67538	0.471	0.158	9.17e-148	PGAP1	Endoc
4.53e-152	1.04287	0.924	0.73	9.41e-148	ROCK2	Endoc
4.95e-152	1.51977	0.586	0.243	1.03e-147	SLC29A1	Endoc
5.33e-152	1.36171	0.661	0.31	1.11e-147	SFT2D1	Endoc
5.62e-152	1.75557	0.429	0.133	1.17e-147	BX284668.5	Endoc
6.42e-152	1.69852	0.477	0.163	1.33e-147	LINGO1	Endoc
6.5e-152	1.51891	0.521	0.188	1.35e-147	SLC41A3	Endoc
2.82e-151	1.13503	0.894	0.683	5.84e-147	PPP1R14A	Endoc
3e-151	2.20037	0.319	0.076	6.23e-147	RDH13	Endoc
1.02e-150	1.50833	0.47	0.153	2.11e-146	PAM16	Endoc
1.48e-150	1.36724	0.627	0.272	3.06e-146	CAPN1	Endoc
1.86e-150	1.55761	0.515	0.187	3.85e-146	POP7	Endoc
1.94e-150	1.29008	0.556	0.2	4.02e-146	COA8	Endoc
2.04e-150	2.08676	0.33	0.082	4.24e-146	RAB11FIP5	Endoc
2.38e-150	1.51123	0.585	0.241	4.95e-146	SRGAP1	Endoc
5.23e-150	0.978514	0.916	0.656	1.09e-145	RCN1	Endoc
5.82e-150	1.0552	0.845	0.526	1.21e-145	JTB	Endoc
7.98e-150	1.15238	0.803	0.481	1.66e-145	ATP5MC1	Endoc
1.14e-149	1.30598	0.684	0.323	2.37e-145	CHID1	Endoc
1.54e-149	1.65812	0.444	0.142	3.19e-145	PSMB10	Endoc
1.56e-149	1.34961	0.508	0.171	3.23e-145	GET1	Endoc
2.54e-149	1.07609	0.854	0.562	5.28e-145	SEC31A	Endoc
2.64e-149	1.45049	0.565	0.222	5.47e-145	CCDC28B	Endoc
4.75e-149	1.4623	0.586	0.239	9.85e-145	ERAP2	Endoc
5.94e-149	1.3926	0.737	0.396	1.23e-144	FOS	Endoc
5.95e-149	0.988781	0.998	0.965	1.23e-144	HSPB1	Endoc
7.04e-149	0.551595	1	0.999	1.46e-144	RPS7	Endoc
8.01e-149	2.22795	0.28	0.059	1.66e-144	LDOC1	Endoc
1.08e-148	1.18897	0.783	0.449	2.25e-144	ANXA11	Endoc
1.14e-148	1.00137	0.881	0.6	2.36e-144	LMAN1	Endoc
1.24e-148	1.28675	0.709	0.359	2.58e-144	DCTPP1	Endoc
1.93e-148	1.60773	0.471	0.159	4e-144	AK3	Endoc
3.7e-148	1.47153	0.722	0.398	7.67e-144	GLUD1	Endoc
4.93e-148	1.61784	0.471	0.16	1.02e-143	LSM10	Endoc
5.42e-148	1.30991	0.731	0.41	1.12e-143	ITM2C	Endoc
6.5e-148	1.59392	0.508	0.184	1.35e-143	CBX6	Endoc
7.29e-148	1.71568	0.428	0.134	1.51e-143	TWSG1	Endoc
8.62e-148	1.53228	0.5	0.174	1.79e-143	TAGLN	Endoc
1.1e-147	1.5694	0.545	0.215	2.28e-143	EPB41L4A-AS1	Endoc
1.45e-147	1.51889	0.531	0.201	3.01e-143	SWI5	Endoc
3.07e-147	1.46134	0.509	0.181	6.38e-143	ADSL	Endoc
3.8e-147	1.97418	0.312	0.074	7.88e-143	MRTFA	Endoc
4.03e-147	1.97321	0.324	0.079	8.37e-143	GATD3A	Endoc
6.25e-147	1.52195	0.594	0.258	1.3e-142	GFPT1	Endoc
9.41e-147	1.29756	0.67	0.319	1.95e-142	BAG1	Endoc
1.56e-146	0.966468	0.922	0.7	3.24e-142	TTC3	Endoc
1.65e-146	2.14003	0.38	0.111	3.42e-142	MRAS	Endoc
2.45e-146	1.84304	0.363	0.099	5.09e-142	GHDC	Endoc
4.07e-146	2.19549	0.33	0.085	8.44e-142	SEMA3A	Endoc
4.29e-146	1.70717	0.364	0.097	8.9e-142	MET	Endoc
6.89e-146	0.788055	0.966	0.818	1.43e-141	SEC61G	Endoc
8.07e-146	2.27109	0.271	0.057	1.67e-141	SLC25A23	Endoc
1.09e-145	1.16018	0.8	0.482	2.26e-141	NPC2	Endoc
1.11e-145	1.5787	0.485	0.17	2.29e-141	GDE1	Endoc
2.05e-145	0.847658	0.942	0.714	4.26e-141	TOMM20	Endoc
2.47e-145	1.28623	0.781	0.463	5.12e-141	DNAJB11	Endoc
3.57e-145	0.887972	0.922	0.68	7.41e-141	GDI2	Endoc
4.21e-145	1.41988	0.564	0.226	8.73e-141	DAG1	Endoc
6.67e-145	1.62655	0.462	0.157	1.38e-140	GLB1	Endoc
1.21e-144	1.01998	0.855	0.542	2.5e-140	MRPL20	Endoc
1.54e-144	1.36953	0.618	0.276	3.2e-140	RAB4A	Endoc
1.59e-144	1.00119	0.859	0.53	3.3e-140	COL5A2	Endoc
1.61e-144	1.48222	0.554	0.222	3.35e-140	TSPAN12	Endoc
1.64e-144	1.42402	0.549	0.214	3.39e-140	CISD1	Endoc
2.07e-144	2.34152	0.259	0.053	4.28e-140	GPD1L	Endoc
2.12e-144	1.42447	0.579	0.239	4.4e-140	NCSTN	Endoc
2.42e-144	1.70881	0.422	0.133	5.02e-140	HINT3	Endoc
2.59e-144	1.21128	0.654	0.287	5.38e-140	F8	Endoc
2.76e-144	1.30226	0.673	0.32	5.73e-140	PIGT	Endoc
3.88e-144	1.13891	0.779	0.428	8.06e-140	SEC61A1	Endoc
5.76e-144	1.74401	0.489	0.181	1.2e-139	SEMA3F	Endoc
8.33e-144	2.01872	0.334	0.087	1.73e-139	SNCAIP	Endoc
1.61e-143	0.752667	0.964	0.846	3.34e-139	PRDX5	Endoc
1.98e-143	1.54243	0.43	0.135	4.1e-139	TOB1	Endoc
2.21e-143	1.43575	0.577	0.239	4.58e-139	FDX1	Endoc
[truncated: 23,658 more rows]
